# Supplementary material for: The tremendous diversity of Labiobaetis Novikova & Kluge in Indonesia (Ephemeroptera, Baetidae)
Source: Zookeys. 2019 Dec 4;895:1–117. doi: 10.3897/zookeys.895.38576 (PMC6906171; doi:10.3897/zookeys.895.38576)
Supplement: XML Treatment for Labiobaetis sumbensis [file zookeys.895.38576-treatment3.xml]

<!DOCTYPE tp:taxon-treatment
  PUBLIC "-//TaxonX//DTD Taxonomic Treatment Publishing DTD v0 20100105//EN" "tax-treatment-NSO.dtd">
<tp:taxon-treatment xmlns:tp="http://www.plazi.org/taxpub"><tp:treatment-meta><kwd-group><label>Taxon classification</label><kwd><named-content xmlns:xlink="http://www.w3.org/1999/xlink" content-type="kingdom">Animalia</named-content></kwd><kwd><named-content xmlns:xlink="http://www.w3.org/1999/xlink" content-type="order">Ephemeroptera</named-content></kwd><kwd><named-content xmlns:xlink="http://www.w3.org/1999/xlink" content-type="family">Baetidae</named-content></kwd></kwd-group><mixed-citation publication-type="journal"><person-group><name><surname>Kaltenbach</surname><given-names>Thomas</given-names></name><name><surname>Gattolliat</surname><given-names>Jean-Luc</given-names></name></person-group><article-title>The tremendous diversity of <italic><tp:taxon-name><tp:taxon-name-part taxon-name-part-type="genus" reg="Labiobaetis">Labiobaetis</tp:taxon-name-part></tp:taxon-name></italic> Novikova &amp; Kluge in Indonesia (<tp:taxon-name><tp:taxon-name-part taxon-name-part-type="order">Ephemeroptera</tp:taxon-name-part></tp:taxon-name>, <tp:taxon-name><tp:taxon-name-part taxon-name-part-type="family">Baetidae</tp:taxon-name-part></tp:taxon-name>)</article-title><source>Zookeys</source><day>04</day><month>12</month><year>2019</year><volume>895</volume><fpage>1</fpage><lpage>117</lpage><pub-id pub-id-type="doi">10.3897/zookeys.895.38576</pub-id></mixed-citation></tp:treatment-meta><tp:nomenclature><label>3.</label><tp:taxon-name><object-id xmlns:xlink="http://www.w3.org/1999/xlink" content-type="arpha" xlink:type="simple">ADF259DE-F95B-59FC-8C4B-5368DFA97997</object-id>
              <tp:taxon-name-part taxon-name-part-type="genus" reg="Labiobaetis">Labiobaetis</tp:taxon-name-part>
              <tp:taxon-name-part taxon-name-part-type="species" reg="sumbensis">sumbensis</tp:taxon-name-part>
              <object-id xmlns:xlink="http://www.w3.org/1999/xlink" content-type="zoobank" xlink:type="simple">http://zoobank.org/A6C2AB9F-9EBC-434A-AD50-84D31BF4F74B</object-id>
            </tp:taxon-name><tp:taxon-status xmlns:xlink="http://www.w3.org/1999/xlink" xlink:type="simple">sp. nov.</tp:taxon-status><xref ref-type="fig" rid="F6">Figures 6</xref><xref ref-type="fig" rid="F7">, 7</xref><xref ref-type="fig" rid="F47">, 47c</xref><xref ref-type="fig" rid="F52">, 52b</xref><xref ref-type="fig" rid="F54">, 54a</xref></tp:nomenclature><tp:treatment-sec sec-type="diagnosis" id="SECID0ESOBG"><title>Diagnosis.</title><p><bold>Larva.</bold> Following combination of characters: A) dorsal surface of labrum with submarginal arc of 1 + 5 long, simple setae; B) labial palp segment II with a large, lobed distomedial protuberance, segment III oblong; C) fore femur rather broad, length ca. 3× maximum width, dorsal margin with a row of ca. ten curved, spine-like setae; D) fore claw with 12–14 denticles; E) paraproct distally not expanded, with 19–24 stout marginal spines.</p></tp:treatment-sec><tp:treatment-sec sec-type="description" id="SECID0E1OBG"><title>Description.</title><p><bold>Larva</bold> (Figs <xref ref-type="fig" rid="F6">6</xref>, <xref ref-type="fig" rid="F7">7</xref>, <xref ref-type="fig" rid="F47">47c</xref>, <xref ref-type="fig" rid="F52">52b</xref>). Body length 4.4 mm; antenna approximately twice as long as head length.</p><p><italic>Colouration</italic>. Head, thorax, and abdomen dorsally brown, head and thorax with bright median, dorsal suture, thorax and abdomen with pattern as in Fig. <xref ref-type="fig" rid="F47">47c</xref>, forewing pads with brown striation. Head, thorax, and abdomen ventrally brown, femur with dorsal and ventral brown streaks, proximally connected, distally brown and with a distomedial brown spot (Fig. <xref ref-type="fig" rid="F52">52b</xref>), tibia and tarsus light brown. Caudal filaments light brown, with a dark brown band at ca. 2/3 of cerci.</p><p><italic>Antenna</italic> with scape and pedicel subcylindrical, with well-developed distolateral process at scape; flagellum with lanceolate spines and fine, simple setae on apex of each segment.</p><p><italic>Labrum</italic> (Fig. <xref ref-type="fig" rid="F6">6a</xref>). Rectangular, length 0.7× maximum width. Distal margin with medial emargination and a small process. Dorsally with long, fine, simple setae scattered over surface; submarginal arc of setae composed of 1 + 5 long, simple setae, the first two setae after the central seta are closely together. Ventrally with marginal row of setae composed of lateral and anterolateral long, feathered setae and medial long, bifid, pectinate setae; ventral surface with six short, spine-like setae near lateral and anterolateral margin.</p><p><italic>Right mandible</italic> (Fig. <xref ref-type="fig" rid="F6">6b, c</xref>). Incisors fused. Outer and inner sets of denticles with 4 + 3 denticles and one minute intermediate denticle. Inner margin of innermost denticle with a row of thin setae. Prostheca robust, apically denticulate. Margin between prostheca and mola slightly convex. Tuft of setae at apex of mola present.</p><p><italic>Left mandible</italic> (Fig. <xref ref-type="fig" rid="F6">6d, e</xref>). Incisors fused. Outer and inner sets of denticles with 3 + 3 denticles. Prostheca robust, apically with small denticles and comb-shaped structure. Margin between prostheca and mola slightly convex, with minute denticles toward subtriangular process. Subtriangular process long and slender, above level of area between prostheca and mola. Denticles of mola apically constricted. Tuft of setae at apex of mola absent.</p><p>Both mandibles with lateral margins almost straight. Basal half with fine, simple setae scattered over dorsal surface.</p><p><italic><tp:taxon-name><tp:taxon-name-part taxon-name-part-type="genus" reg="Hypopharynx">Hypopharynx</tp:taxon-name-part></tp:taxon-name></italic> (Fig. <xref ref-type="fig" rid="F6">6f</xref>). Lingua approx. as long as superlingua. Lingua longer than broad; medial tuft of stout setae well developed, short; distal half not expanded. Superlingua rounded; lateral margin rounded; fine, long, simple setae along distal margin.</p><p><italic>Maxilla</italic> (Fig. <xref ref-type="fig" rid="F6">6g</xref>). Galea-lacinia with three simple, robust apical setae under crown. Inner dorsal row of setae with three denti-setae, distal denti-seta tooth-like, middle and proximal denti-setae slender, bifid and pectinate. Medially with one bipectinate, spine-like seta and four long, simple setae. Maxillary palp 1.3× as long as length of galea-lacinia; two segmented; palp segment II 1.2× length of segment I; setae on maxillary palp fine, simple, scattered over surface of segments I and II; apex of last segment rounded, with slight excavation at inner distolateral margin.</p><p><italic>Labium</italic> (Fig. <xref ref-type="fig" rid="F6">6h</xref>). Glossa basally broad, narrowing toward apex; shorter than paraglossa; inner margin with eight spine-like setae, distalmost seta much longer than other setae; apex with two long and one medium, robust, pectinate setae; outer margin with six spine-like setae; ventral surface with short, fine, simple setae. Paraglossa sub-rectangular, curved inward; apex rounded; with three rows of long, robust, distally pectinate setae in apical area and two medium, simple setae in anteromedial area; dorsally with a row of five long, spine-like setae near inner margin. Labial palp with segment I approx. as long as length of segments II and III combined. Segment I ventrally with short, fine, simple setae. Segment II with large, lobed distomedial protuberance; distomedial protuberance 0.7× width of base of segment III; inner and outer margin with short, fine, simple setae; dorsally with a row of five long, spine-like, simple setae near outer margin. Segment III oblong; apex rounded; length 1.1× width; ventrally covered with short and medium spine-like, simple setae and short, fine, simple setae.</p><fig id="F6" position="float" orientation="portrait"><object-id xmlns:xlink="http://www.w3.org/1999/xlink" content-type="doi" xlink:type="simple">10.3897/zookeys.895.38576.figure6</object-id><object-id xmlns:xlink="http://www.w3.org/1999/xlink" content-type="arpha" xlink:type="simple">781C0548-6695-57B9-B61C-DE951A61D43D</object-id><label>Figure 6.</label><caption><p><italic><tp:taxon-name><tp:taxon-name-part taxon-name-part-type="genus" reg="Labiobaetis">Labiobaetis</tp:taxon-name-part> <tp:taxon-name-part taxon-name-part-type="species" reg="sumbensis">sumbensis</tp:taxon-name-part></tp:taxon-name></italic> sp. nov., larva morphology: <bold>a</bold> Labrum <bold>b</bold> Right mandible <bold>c</bold> Right prostheca <bold>d</bold> Left mandible <bold>e</bold> Left prostheca <bold>f</bold><tp:taxon-name><tp:taxon-name-part taxon-name-part-type="genus" reg="Hypopharynx">Hypopharynx</tp:taxon-name-part></tp:taxon-name><bold>g</bold> Maxilla <bold>h</bold> Labium.</p></caption><graphic xmlns:xlink="http://www.w3.org/1999/xlink" xlink:href="zookeys-895-001-g006.jpg" position="float" orientation="portrait" xlink:type="simple" id="oo_361896.jpg"><uri content-type="original_file" xlink:type="simple">https://binary.pensoft.net/fig/361896</uri></graphic></fig><p><italic>Hind wing pads</italic> absent.</p><p><italic>Foreleg</italic> (Fig. <xref ref-type="fig" rid="F7">7a, b</xref>). Ratio of foreleg segments 1.2:1.0:0.6:0.2. <italic>Femur</italic>. Length ca. 3× maximum width. Dorsal margin with a row of ca. ten curved, spine-like setae; length of setae 0.16× maximum width of femur. Apex rounded; with one pair of curved, spine-like setae and some short, stout setae. Many stout, lanceolate setae scattered along the ventral margin; femoral patch reduced to a few setae. <italic>Tibia</italic>. Dorsal margin with a row of short, stout setae and fine, simple setae; on apex one longer, spine-like, apically rounded seta. Ventral margin with a row of curved, spine-like setae, on apex several spine-like, partly bipectinate setae and a tuft of fine, simple setae. Anterior surface scattered with stout, lanceolate setae. Patellotibial suture present on basal 1/2. <italic>Tarsus.</italic> Dorsal margin with a row of short, stout setae and fine, simple setae. Ventral margin with a row of curved, spine-like setae. Tarsal claw with one row of 12–14 denticles; distally pointed; with five stripes; subapical setae absent.</p><p><italic>Tergum</italic> (Fig. <xref ref-type="fig" rid="F7">7c</xref>). Surface with irregular rows of U-shaped scale bases and micropores. Posterior margin of tergum IV with triangular spines, approx. as long as wide.</p><p><italic>Gills</italic> (Fig. <xref ref-type="fig" rid="F7">7d</xref>). Present on segments I–VII. Margin with small denticles intercalating fine simple setae. Tracheae extending from main trunk to inner and outer margins. Gill I ca. 3/4 length of segment II. Gill IV as long as length of segments V and VI combined. Gill VII as long as length of segments VIII and 1/2 IX combined.</p><p><italic>Paraproct</italic> (Fig. <xref ref-type="fig" rid="F7">7e</xref>). Distally not expanded, with 19–24 stout marginal spines. Surface scattered with U-shaped scale bases, fine, simple setae and micropores. Cercotractor with numerous small marginal spines.</p><fig id="F7" position="float" orientation="portrait"><object-id xmlns:xlink="http://www.w3.org/1999/xlink" content-type="doi" xlink:type="simple">10.3897/zookeys.895.38576.figure7</object-id><object-id xmlns:xlink="http://www.w3.org/1999/xlink" content-type="arpha" xlink:type="simple">AE4F102E-6573-5774-900D-C96E0DAD5AD7</object-id><label>Figure 7.</label><caption><p><italic><tp:taxon-name><tp:taxon-name-part taxon-name-part-type="genus" reg="Labiobaetis">Labiobaetis</tp:taxon-name-part> <tp:taxon-name-part taxon-name-part-type="species" reg="sumbensis">sumbensis</tp:taxon-name-part></tp:taxon-name></italic> sp. nov., larva morphology: <bold>a</bold> Foreleg <bold>b</bold> Fore claw <bold>c</bold> Tergum IV <bold>d</bold> Gill IV <bold>e</bold> Paraproct <bold>f</bold> Scape <bold>g</bold> Metanotum.</p></caption><graphic xmlns:xlink="http://www.w3.org/1999/xlink" xlink:href="zookeys-895-001-g007.jpg" position="float" orientation="portrait" xlink:type="simple" id="oo_361897.jpg"><uri content-type="original_file" xlink:type="simple">https://binary.pensoft.net/fig/361897</uri></graphic></fig></tp:treatment-sec><tp:treatment-sec sec-type="etymology" id="SECID0EWVBG"><title>Etymology.</title><p>Refers to the island Sumba, where the specimens were collected.</p></tp:treatment-sec><tp:treatment-sec sec-type="distribution" id="SECID0E2VBG"><title>Distribution.</title><p>Indonesia: Sumba.</p></tp:treatment-sec><tp:treatment-sec sec-type="Biological aspects" id="SECID0EAWBG"><title>Biological aspects.</title><p>The specimens were collected in streams at an altitude of 400 m and 470 m and in waterholes at an altitude of 150 m.</p></tp:treatment-sec><tp:treatment-sec sec-type="type material" id="SECID0EFWBG"><title>Type-material.</title><p><bold>Holotype.</bold> Larva (on slide, GBIFCH 00657749), Indonesia, Sumba, Waikelo, stream, 400 m, 27.IX.2011, <named-content xmlns:xlink="http://www.w3.org/1999/xlink" content-type="dwc:verbatimCoordinates" xlink:type="simple"><named-content content-type="geo-json" specific-use="{&#34;type&#34;:&#34;Point&#34;,&#34;coordinates&#34;:[119.340333,-9.595833]}" id="NCID0EQWBG" xlink:type="simple">09°35.75'S, 119°20.42'E</named-content></named-content>, M. Balke leg. (SUA04). Temporary deposited in <abbrev xmlns:xlink="http://www.w3.org/1999/xlink" content-type="institution" xlink:title="Museum of Zoology Lausanne (Switzerland)" id="ABBRID0EVWBG" xlink:type="simple">MZL</abbrev> before definitely housed in <named-content xmlns:xlink="http://www.w3.org/1999/xlink" content-type="dwc:institutional_code" xlink:type="simple">MZB</named-content>. <bold>Paratypes.</bold> 1 larva (on slide, GBIFCH 00592193, deposited in <abbrev xmlns:xlink="http://www.w3.org/1999/xlink" content-type="institution" xlink:title="Museum of Zoology Lausanne (Switzerland)" id="ABBRID0EEXBG" xlink:type="simple">MZL</abbrev>), same data as holotype; 3 larvae (2 on slides, GBIFCH 00592191, GBIFCH 00592192, deposited in <abbrev xmlns:xlink="http://www.w3.org/1999/xlink" content-type="institution" xlink:title="Museum of Zoology Lausanne (Switzerland)" id="ABBRID0EJXBG" xlink:type="simple">MZL</abbrev>; 1 in alcohol, GBIFCH 00515346, deposited in <named-content xmlns:xlink="http://www.w3.org/1999/xlink" content-type="dwc:institutional_code" xlink:type="simple">ZSM</named-content>), Indonesia, Sumba, forest stream, 470 m, 27.IX.2011, <named-content xmlns:xlink="http://www.w3.org/1999/xlink" content-type="dwc:verbatimCoordinates" xlink:type="simple"><named-content content-type="geo-json" specific-use="{&#34;type&#34;:&#34;Point&#34;,&#34;coordinates&#34;:[119.682167,-9.643667]}" id="NCID0EZXBG" xlink:type="simple">09°38.62'S, 119°40.93'E</named-content></named-content>, M. Balke leg. (SUA07); 1 larva (on slide, GBIFCH 00235825, deposited in <abbrev xmlns:xlink="http://www.w3.org/1999/xlink" content-type="institution" xlink:title="Museum of Zoology Lausanne (Switzerland)" id="ABBRID0E5XBG" xlink:type="simple">MZL</abbrev>), Indonesia, Sumba, Waitabula env., waterholes nr. limestone well, 150 m, 26.IX.2011, <named-content xmlns:xlink="http://www.w3.org/1999/xlink" content-type="dwc:verbatimCoordinates" xlink:type="simple"><named-content content-type="geo-json" specific-use="{&#34;type&#34;:&#34;Point&#34;,&#34;coordinates&#34;:[119.308833,-9.434333]}" id="NCID0EGYBG" xlink:type="simple">09°26.06'S, 119°18.53'E</named-content></named-content>, M. Balke leg. (SUA01).</p></tp:treatment-sec><tp:treatment-sec><!--Section generated to contain objects referenced in tp:taxon-treatment.--><fig id="F47" position="float" orientation="portrait"><object-id xmlns:xlink="http://www.w3.org/1999/xlink" content-type="doi" xlink:type="simple">10.3897/zookeys.895.38576.figure47</object-id><object-id xmlns:xlink="http://www.w3.org/1999/xlink" content-type="arpha" xlink:type="simple">8A1BD44A-8C8C-5BBE-BF2C-4F4C62C7245D</object-id><label>Figure 47.</label><caption><p>Habitus, larvae, dorsal view: <bold>a</bold><italic><tp:taxon-name><tp:taxon-name-part taxon-name-part-type="genus" reg="Labiobaetis">Labiobaetis</tp:taxon-name-part> <tp:taxon-name-part taxon-name-part-type="species" reg="batakorum">batakorum</tp:taxon-name-part></tp:taxon-name></italic> sp. nov. <bold>b</bold><italic><tp:taxon-name><tp:taxon-name-part taxon-name-part-type="genus" reg="Labiobaetis">Labiobaetis</tp:taxon-name-part> <tp:taxon-name-part taxon-name-part-type="species" reg="sulawesiensis">sulawesiensis</tp:taxon-name-part></tp:taxon-name></italic> sp. nov. <bold>c</bold><italic><tp:taxon-name><tp:taxon-name-part taxon-name-part-type="genus" reg="Labiobaetis">Labiobaetis</tp:taxon-name-part> <tp:taxon-name-part taxon-name-part-type="species" reg="sumbensis">sumbensis</tp:taxon-name-part></tp:taxon-name></italic> sp. nov. <bold>d</bold><italic><tp:taxon-name><tp:taxon-name-part taxon-name-part-type="genus" reg="Labiobaetis">Labiobaetis</tp:taxon-name-part> <tp:taxon-name-part taxon-name-part-type="species" reg="roulade">roulade</tp:taxon-name-part></tp:taxon-name></italic> sp. nov.</p></caption><graphic xmlns:xlink="http://www.w3.org/1999/xlink" xlink:href="zookeys-895-001-g047.jpg" position="float" orientation="portrait" xlink:type="simple" id="oo_361938.jpg"><uri content-type="original_file" xlink:type="simple">https://binary.pensoft.net/fig/361938</uri></graphic></fig><fig id="F52" position="float" orientation="portrait"><object-id xmlns:xlink="http://www.w3.org/1999/xlink" content-type="doi" xlink:type="simple">10.3897/zookeys.895.38576.figure52</object-id><object-id xmlns:xlink="http://www.w3.org/1999/xlink" content-type="arpha" xlink:type="simple">1E147309-B321-5753-96CE-3BA7F791375C</object-id><label>Figure 52.</label><caption><p>Larvae: <bold>a</bold><italic><tp:taxon-name><tp:taxon-name-part taxon-name-part-type="genus" reg="Labiobaetis">Labiobaetis</tp:taxon-name-part> <tp:taxon-name-part taxon-name-part-type="species" reg="batakorum">batakorum</tp:taxon-name-part></tp:taxon-name></italic> sp. nov., ventral view, legs <bold>b</bold><italic><tp:taxon-name><tp:taxon-name-part taxon-name-part-type="genus" reg="Labiobaetis">Labiobaetis</tp:taxon-name-part> <tp:taxon-name-part taxon-name-part-type="species" reg="sumbensis">sumbensis</tp:taxon-name-part></tp:taxon-name></italic> sp. nov., ventral view, legs <bold>c</bold><italic><tp:taxon-name><tp:taxon-name-part taxon-name-part-type="genus" reg="Labiobaetis">Labiobaetis</tp:taxon-name-part> <tp:taxon-name-part taxon-name-part-type="species" reg="roulade">roulade</tp:taxon-name-part></tp:taxon-name></italic> sp. nov., ventral view, legs <bold>d</bold><italic><tp:taxon-name><tp:taxon-name-part taxon-name-part-type="genus" reg="Labiobaetis">Labiobaetis</tp:taxon-name-part> <tp:taxon-name-part taxon-name-part-type="species" reg="weifangae">weifangae</tp:taxon-name-part></tp:taxon-name></italic> sp. nov., ventral view, legs <bold>e</bold><italic><tp:taxon-name><tp:taxon-name-part taxon-name-part-type="genus" reg="Labiobaetis">Labiobaetis</tp:taxon-name-part> <tp:taxon-name-part taxon-name-part-type="species" reg="gueuningi">gueuningi</tp:taxon-name-part></tp:taxon-name></italic> sp. nov., ventral view <bold>f</bold><italic><tp:taxon-name><tp:taxon-name-part taxon-name-part-type="genus" reg="Labiobaetis">Labiobaetis</tp:taxon-name-part> <tp:taxon-name-part taxon-name-part-type="species" reg="jonasi">jonasi</tp:taxon-name-part></tp:taxon-name></italic> sp. nov., ventral view.</p></caption><graphic xmlns:xlink="http://www.w3.org/1999/xlink" xlink:href="zookeys-895-001-g052.jpg" position="float" orientation="portrait" xlink:type="simple" id="oo_361943.jpg"><uri content-type="original_file" xlink:type="simple">https://binary.pensoft.net/fig/361943</uri></graphic></fig><fig id="F54" position="float" orientation="portrait"><object-id xmlns:xlink="http://www.w3.org/1999/xlink" content-type="doi" xlink:type="simple">10.3897/zookeys.895.38576.figure54</object-id><object-id xmlns:xlink="http://www.w3.org/1999/xlink" content-type="arpha" xlink:type="simple">C361BC07-9C1E-5563-ABEE-25AA36CE5BCB</object-id><label>Figure 54.</label><caption><p>Distribution of <italic><tp:taxon-name><tp:taxon-name-part taxon-name-part-type="genus" reg="Labiobaetis">Labiobaetis</tp:taxon-name-part></tp:taxon-name></italic> in Indonesia.</p></caption><graphic xmlns:xlink="http://www.w3.org/1999/xlink" xlink:href="zookeys-895-001-g054.jpg" position="float" orientation="portrait" xlink:type="simple" id="oo_361945.jpg"><uri content-type="original_file" xlink:type="simple">https://binary.pensoft.net/fig/361945</uri></graphic></fig></tp:treatment-sec></tp:taxon-treatment>
