# Supplementary material for: The tremendous diversity of Labiobaetis Novikova & Kluge in Indonesia (Ephemeroptera, Baetidae)
Source: Zookeys. 2019 Dec 4;895:1–117. doi: 10.3897/zookeys.895.38576 (PMC6906171; doi:10.3897/zookeys.895.38576)
Supplement: XML Treatment for Labiobaetis weifangae [file zookeys.895.38576-treatment6.xml]

<!DOCTYPE tp:taxon-treatment
  PUBLIC "-//TaxonX//DTD Taxonomic Treatment Publishing DTD v0 20100105//EN" "tax-treatment-NSO.dtd">
<tp:taxon-treatment xmlns:tp="http://www.plazi.org/taxpub"><tp:treatment-meta><kwd-group><label>Taxon classification</label><kwd><named-content xmlns:xlink="http://www.w3.org/1999/xlink" content-type="kingdom">Animalia</named-content></kwd><kwd><named-content xmlns:xlink="http://www.w3.org/1999/xlink" content-type="order">Ephemeroptera</named-content></kwd><kwd><named-content xmlns:xlink="http://www.w3.org/1999/xlink" content-type="family">Baetidae</named-content></kwd></kwd-group><mixed-citation publication-type="journal"><person-group><name><surname>Kaltenbach</surname><given-names>Thomas</given-names></name><name><surname>Gattolliat</surname><given-names>Jean-Luc</given-names></name></person-group><article-title>The tremendous diversity of <italic><tp:taxon-name><tp:taxon-name-part taxon-name-part-type="genus" reg="Labiobaetis">Labiobaetis</tp:taxon-name-part></tp:taxon-name></italic> Novikova &amp; Kluge in Indonesia (<tp:taxon-name><tp:taxon-name-part taxon-name-part-type="order">Ephemeroptera</tp:taxon-name-part></tp:taxon-name>, <tp:taxon-name><tp:taxon-name-part taxon-name-part-type="family">Baetidae</tp:taxon-name-part></tp:taxon-name>)</article-title><source>Zookeys</source><day>04</day><month>12</month><year>2019</year><volume>895</volume><fpage>1</fpage><lpage>117</lpage><pub-id pub-id-type="doi">10.3897/zookeys.895.38576</pub-id></mixed-citation></tp:treatment-meta><tp:nomenclature><label>6.</label><tp:taxon-name><object-id xmlns:xlink="http://www.w3.org/1999/xlink" content-type="arpha" xlink:type="simple">63F46433-626B-5A94-A2EA-ACB23C6EAD08</object-id>
              <tp:taxon-name-part taxon-name-part-type="genus" reg="Labiobaetis">Labiobaetis</tp:taxon-name-part>
              <tp:taxon-name-part taxon-name-part-type="species" reg="weifangae">weifangae</tp:taxon-name-part>
              <object-id xmlns:xlink="http://www.w3.org/1999/xlink" content-type="zoobank" xlink:type="simple">http://zoobank.org/19916328-4EF6-4798-9D8B-61B654813858</object-id>
            </tp:taxon-name><tp:taxon-status xmlns:xlink="http://www.w3.org/1999/xlink" xlink:type="simple">sp. nov.</tp:taxon-status><xref ref-type="fig" rid="F11">Figures 11</xref><xref ref-type="fig" rid="F12">, 12</xref><xref ref-type="fig" rid="F48">, 48a</xref><xref ref-type="fig" rid="F52">, 52d</xref><xref ref-type="fig" rid="F54">, 54b</xref></tp:nomenclature><tp:treatment-sec sec-type="diagnosis" id="SECID0EXIAI"><title>Diagnosis.</title><p><bold>Larva.</bold> Following combination of characters: A) dorsal surface of labrum with submarginal arc of 1 + 7 long, feathered setae; B) labial palp segment II with broad thumb-like distomedial protuberance; C) fore femur rather broad, length 3.3× maximum width, dorsal margin with a row of ca. 13 spine-like setae and some spine-like setae scattered along margin, D) spines at posterior margin of tergum IV triangular, longer than wide; E) paraproct distally not expanded, with 26–32 stout marginal spines.</p></tp:treatment-sec><tp:treatment-sec sec-type="description" id="SECID0E6IAI"><title>Description.</title><p><bold>Larva</bold> (Figs <xref ref-type="fig" rid="F11">11</xref>, <xref ref-type="fig" rid="F12">12</xref>, <xref ref-type="fig" rid="F48">48a</xref>, <xref ref-type="fig" rid="F52">52d</xref>). Body length 8.2 mm.</p><p><italic>Colouration.</italic> Head, thorax, and abdomen dorsally dark brown, head and thorax with bright median, dorsal suture, thorax and abdomen with bright pattern as in Fig. <xref ref-type="fig" rid="F48">48a</xref>, forewing pads light brown with darker striation. Head, thorax and abdominal segment I ventrally transparent, abdominal segments II–X ventrally brown, femur transparent, with a ventroproxomedial and dorsodistomedial brown streak and an apical brown spot, tibia and tarsus light brown (Fig. <xref ref-type="fig" rid="F52">52d</xref>), caudal filaments light brown, with a dark brown band at 1/3 of cerci.</p><p><italic>Antenna</italic> with scape and pedicel subcylindrical, with poorly developed distolateral process at scape; flagellum with lanceolate spines and fine, simple setae on apex of each segment.</p><p><italic>Labrum</italic> (Fig. <xref ref-type="fig" rid="F11">11a, b</xref>). Rectangular, length 0.7× maximum width. Distal margin with medial emargination and a small process. Dorsally with medium, fine, simple setae scattered over surface; submarginal arc of setae composed of 1 + 7 long, feathered setae. Ventrally with marginal row of setae composed of lateral and anterolateral long, feathered setae and medial long, bifid, pectinate setae; ventral surface with four short, spine-like setae near lateral and anterolateral margin.</p><p><italic>Right mandible</italic> (Fig. <xref ref-type="fig" rid="F11">11c, d</xref>). Incisors fused. Outer and inner sets of denticles with 4 + 3 denticles and one minute intermediate denticle. Inner margin of innermost denticle with a row of thin setae. Prostheca robust, apically denticulate. Margin between prostheca and mola slightly convex. Tuft of setae at apex of mola present.</p><p><italic>Left mandible</italic> (Fig. <xref ref-type="fig" rid="F11">11e, f</xref>). Incisors fused. Outer and inner sets of denticles with 3 + 3 denticles. Prostheca robust, apically with small denticles and comb-shaped structure. Margin between prostheca and mola straight, with minute denticles towards subtriangular process. Subtriangular process long and slender, above level of area between prostheca and mola. Denticles of mola apically constricted. Tuft of setae at apex of mola present.</p><p>Both mandibles with lateral margins almost straight. Basal half with fine, simple setae scattered over dorsal surface.</p><p><italic><tp:taxon-name><tp:taxon-name-part taxon-name-part-type="genus" reg="Hypopharynx">Hypopharynx</tp:taxon-name-part></tp:taxon-name></italic> (Fig. <xref ref-type="fig" rid="F11">11g</xref>). Lingua longer than superlingua. Lingua approx. as broad as long; medial tuft of stout setae poorly developed; distal half not expanded. Superlingua rounded; lateral margin rounded; fine, long, simple setae along distal margin.</p><p><italic>Maxilla</italic> (Fig. <xref ref-type="fig" rid="F11">11h</xref>). Galea-lacinia with two simple, robust apical setae under crown. Inner dorsal row of setae with three denti-setae, distal denti-seta tooth-like, middle and proximal denti-setae slender, bifid and pectinate. Medially with one bipectinate, spine-like seta and four long, simple setae. Maxillary palp 1.4× as long as length of galea-lacinia; two segmented; palp segment II 1.3× length of segment I; setae on maxillary palp fine, simple, scattered over surface of segments I and II; apex of last segment constricted, with excavation at inner distolateral margin.</p><p><italic>Labium</italic> (Fig. <xref ref-type="fig" rid="F11">11i, j</xref>). Glossa basally broad, narrowing toward apex; shorter than paraglossa; inner margin with ten spine-like setae increasing in length distally; apex with two long and one medium, robust, pectinate setae and one short, robust seta; outer margin with six long spine-like setae increasing in length distally; ventral surface with short, fine, simple and short, spine-like setae. Paraglossa sub-rectangular, curved inward; apex rounded; with three rows of long, robust, distally pectinate setae in apical area and two medium, simple setae in anteromedial area; dorsally with a row of six long, spine-like setae near inner margin. Labial palp with segment I 0.9× length of segments II and III combined. Segment I ventrally with short, fine, simple setae. Segment II with broad thumb-like distomedial protuberance; distomedial protuberance 0.7× width of base of segment III; inner and outer margin with short, fine, simple setae; dorsally with a row of five medium, spine-like, simple setae near outer margin. Segment III conical; apex slightly pointed; length 1.1× width; ventrally covered with short, spine-like, simple setae and short, fine, simple setae.</p><fig id="F11" position="float" orientation="portrait"><object-id xmlns:xlink="http://www.w3.org/1999/xlink" content-type="doi" xlink:type="simple">10.3897/zookeys.895.38576.figure11</object-id><object-id xmlns:xlink="http://www.w3.org/1999/xlink" content-type="arpha" xlink:type="simple">C937D0EC-71A9-55F1-B2F5-C9FAEF0A2390</object-id><label>Figure 11.</label><caption><p><italic><tp:taxon-name><tp:taxon-name-part taxon-name-part-type="genus" reg="Labiobaetis">Labiobaetis</tp:taxon-name-part> <tp:taxon-name-part taxon-name-part-type="species" reg="weifangae">weifangae</tp:taxon-name-part></tp:taxon-name></italic> sp. nov., larva morphology: <bold>a</bold> Labrum <bold>b</bold> Seta of the submarginal arc on the dorsal surface of the labrum <bold>c</bold> Right mandible <bold>d</bold> Right prostheca <bold>e</bold> Left mandible <bold>f</bold> Left prostheca <bold>g</bold><tp:taxon-name><tp:taxon-name-part taxon-name-part-type="genus" reg="Hypopharynx">Hypopharynx</tp:taxon-name-part></tp:taxon-name><bold>h</bold> Maxilla <bold>i</bold> Labium <bold>j</bold> Apex of paraglossa.</p></caption><graphic xmlns:xlink="http://www.w3.org/1999/xlink" xlink:href="zookeys-895-001-g011.jpg" position="float" orientation="portrait" xlink:type="simple" id="oo_361901.jpg"><uri content-type="original_file" xlink:type="simple">https://binary.pensoft.net/fig/361901</uri></graphic></fig><p><italic>Hind wing pads</italic> absent.</p><p><italic>Foreleg</italic> (Fig. <xref ref-type="fig" rid="F12">12a, b</xref>). Ratio of foreleg segments 1.3:1.0:0.6:0.2. <italic>Femur</italic>. Length ca. 3× maximum width. Dorsal margin with a row of ca. 13 spine-like setae and some spine-like setae scattered along margin; length of setae 0.18× maximum width of femur. Apex rounded; with one pair of spine-like setae and some short, stout setae. Many stout, lanceolate setae scattered along the ventral margin; femoral patch absent. <italic>Tibia.</italic> Dorsal margin with a row of short, curved, spine-like setae; on apex one longer, curved, spine-like seta. Ventral margin with a row of curved, spine-like setae, on apex with several stout, partly bipectinate, spine-like setae and a tuft of long, fine, simple setae. Anterior surface scattered with stout, lanceolate setae. Patellotibial suture present on basal 1/2. <italic>Tarsus.</italic> Dorsal margin with a row of short, spine-like setae and fine, simple setae. Ventral margin with a row of curved, spine-like setae. Tarsal claw with one row of 11–13 denticles; distally pointed; with six stripes; subapical setae absent.</p><p><italic>Tergum</italic> (Fig. <xref ref-type="fig" rid="F12">12c</xref>). Surface with irregular rows of U-shaped scale bases and scattered fine, simple setae and micropores. Posterior margin of tergum IV with triangular spines, longer than wide.</p><p><italic>Gills</italic> (Fig. <xref ref-type="fig" rid="F12">12d</xref>). Present on segments I–VII. Margin with small denticles intercalating fine simple setae. Tracheae extending from main trunk to inner and outer margins. Gill I a little longer than segment II. Gill IV as long as length of segments V and 3/4 VI combined. Gill VII as long as length of segments VIII and 1/2 IX combined.</p><p><italic>Paraproct</italic> (Fig. <xref ref-type="fig" rid="F12">12e</xref>). Distally not expanded, with 26–32 stout marginal spines. Surface scattered with U-shaped scale bases, fine, simple setae and micropores. Cercotractor with numerous small marginal spines.</p><fig id="F12" position="float" orientation="portrait"><object-id xmlns:xlink="http://www.w3.org/1999/xlink" content-type="doi" xlink:type="simple">10.3897/zookeys.895.38576.figure12</object-id><object-id xmlns:xlink="http://www.w3.org/1999/xlink" content-type="arpha" xlink:type="simple">01C9C678-C4A5-5630-887A-6BBB619D6595</object-id><label>Figure 12.</label><caption><p><italic><tp:taxon-name><tp:taxon-name-part taxon-name-part-type="genus" reg="Labiobaetis">Labiobaetis</tp:taxon-name-part> <tp:taxon-name-part taxon-name-part-type="species" reg="weifangae">weifangae</tp:taxon-name-part></tp:taxon-name></italic> sp. nov., larva morphology: <bold>a</bold> Foreleg <bold>b</bold> Fore claw <bold>c</bold> Tergum IV <bold>d</bold> Gill IV <bold>e</bold> Paraproct <bold>f</bold> Scape.</p></caption><graphic xmlns:xlink="http://www.w3.org/1999/xlink" xlink:href="zookeys-895-001-g012.jpg" position="float" orientation="portrait" xlink:type="simple" id="oo_361902.jpg"><uri content-type="original_file" xlink:type="simple">https://binary.pensoft.net/fig/361902</uri></graphic></fig></tp:treatment-sec><tp:treatment-sec sec-type="etymology" id="SECID0E4PAI"><title>Etymology.</title><p>Dedicated to Weifang Shi (Guizhou Center for Disease Control and Prevention, Guiyang, China), a renowned specialist of <tp:taxon-name><tp:taxon-name-part taxon-name-part-type="family">Baetidae</tp:taxon-name-part></tp:taxon-name>.</p></tp:treatment-sec><tp:treatment-sec sec-type="distribution" id="SECID0EIQAI"><title>Distribution.</title><p>Indonesia: Sumba and Sumbawa.</p></tp:treatment-sec><tp:treatment-sec sec-type="Biological aspects" id="SECID0ENQAI"><title>Biological aspects.</title><p>The specimens were collected in rest pools and waterholes at altitudes of 70 m and 150 m.</p></tp:treatment-sec><tp:treatment-sec sec-type="type material" id="SECID0ESQAI"><title>Type-material.</title><p><bold>Holotype.</bold> Larva (on slide, GBIFCH 00592228), Indonesia, Sumbawa, Dompu-Huu, restpools, 70 m, 14.IX.2011, <named-content xmlns:xlink="http://www.w3.org/1999/xlink" content-type="dwc:verbatimCoordinates" xlink:type="simple"><named-content content-type="geo-json" specific-use="{&#34;type&#34;:&#34;Point&#34;,&#34;coordinates&#34;:[118.493667,-8.628667]}" id="NCID0E4QAI" xlink:type="simple">08°37.72'S, 118°29.62'E</named-content></named-content>, M. Balke leg. (SUMB03). Temporary deposited in <abbrev xmlns:xlink="http://www.w3.org/1999/xlink" content-type="institution" xlink:title="Museum of Zoology Lausanne (Switzerland)" id="ABBRID0ECRAI" xlink:type="simple">MZL</abbrev> before definitely housed in <named-content xmlns:xlink="http://www.w3.org/1999/xlink" content-type="dwc:institutional_code" xlink:type="simple">MZB</named-content>. <bold>Paratypes.</bold> 7 larvae (1 on slide, GBIFCH 00592230, 4 in alcohol, GBIFCH 00515350, deposited in <abbrev xmlns:xlink="http://www.w3.org/1999/xlink" content-type="institution" xlink:title="Museum of Zoology Lausanne (Switzerland)" id="ABBRID0ERRAI" xlink:type="simple">MZL</abbrev>; 2 in alcohol, GBIFCH 00657740, GBIFCH 00657743, deposited in <named-content xmlns:xlink="http://www.w3.org/1999/xlink" content-type="dwc:institutional_code" xlink:type="simple">ZSM</named-content>), same data as holotype; 1 larva (on slide, GBIFCH 00592229, deposited in <abbrev xmlns:xlink="http://www.w3.org/1999/xlink" content-type="institution" xlink:title="Museum of Zoology Lausanne (Switzerland)" id="ABBRID0E5RAI" xlink:type="simple">MZL</abbrev>), Indonesia, Sumba, Waitabula env., waterholes nr. limestone well, 150 m, 26.IX.2011, <named-content xmlns:xlink="http://www.w3.org/1999/xlink" content-type="dwc:verbatimCoordinates" xlink:type="simple"><named-content content-type="geo-json" specific-use="{&#34;type&#34;:&#34;Point&#34;,&#34;coordinates&#34;:[119.308833,-9.434333]}" id="NCID0EGSAI" xlink:type="simple">09°26.06'S, 119°18.53'E</named-content></named-content>, M. Balke leg. (SUA01).</p></tp:treatment-sec><tp:treatment-sec><!--Section generated to contain objects referenced in tp:taxon-treatment.--><fig id="F48" position="float" orientation="portrait"><object-id xmlns:xlink="http://www.w3.org/1999/xlink" content-type="doi" xlink:type="simple">10.3897/zookeys.895.38576.figure48</object-id><object-id xmlns:xlink="http://www.w3.org/1999/xlink" content-type="arpha" xlink:type="simple">F00629FA-EF89-5C41-815A-64C789D6A4B2</object-id><label>Figure 48.</label><caption><p>Habitus, larvae, dorsal view: <bold>a</bold><italic><tp:taxon-name><tp:taxon-name-part taxon-name-part-type="genus" reg="Labiobaetis">Labiobaetis</tp:taxon-name-part> <tp:taxon-name-part taxon-name-part-type="species" reg="weifangae">weifangae</tp:taxon-name-part></tp:taxon-name></italic> sp. nov. <bold>b</bold><italic><tp:taxon-name><tp:taxon-name-part taxon-name-part-type="genus" reg="Labiobaetis">Labiobaetis</tp:taxon-name-part> <tp:taxon-name-part taxon-name-part-type="species" reg="itineris">itineris</tp:taxon-name-part></tp:taxon-name></italic> sp. nov., without head <bold>c</bold><italic><tp:taxon-name><tp:taxon-name-part taxon-name-part-type="genus" reg="Labiobaetis">Labiobaetis</tp:taxon-name-part> <tp:taxon-name-part taxon-name-part-type="species" reg="lubu">lubu</tp:taxon-name-part></tp:taxon-name></italic> sp. nov. <bold>d</bold><italic><tp:taxon-name><tp:taxon-name-part taxon-name-part-type="genus" reg="Labiobaetis">Labiobaetis</tp:taxon-name-part> <tp:taxon-name-part taxon-name-part-type="species" reg="pakpak">pakpak</tp:taxon-name-part></tp:taxon-name></italic> sp. nov.</p></caption><graphic xmlns:xlink="http://www.w3.org/1999/xlink" xlink:href="zookeys-895-001-g048.jpg" position="float" orientation="portrait" xlink:type="simple" id="oo_361939.jpg"><uri content-type="original_file" xlink:type="simple">https://binary.pensoft.net/fig/361939</uri></graphic></fig><fig id="F52" position="float" orientation="portrait"><object-id xmlns:xlink="http://www.w3.org/1999/xlink" content-type="doi" xlink:type="simple">10.3897/zookeys.895.38576.figure52</object-id><object-id xmlns:xlink="http://www.w3.org/1999/xlink" content-type="arpha" xlink:type="simple">1E147309-B321-5753-96CE-3BA7F791375C</object-id><label>Figure 52.</label><caption><p>Larvae: <bold>a</bold><italic><tp:taxon-name><tp:taxon-name-part taxon-name-part-type="genus" reg="Labiobaetis">Labiobaetis</tp:taxon-name-part> <tp:taxon-name-part taxon-name-part-type="species" reg="batakorum">batakorum</tp:taxon-name-part></tp:taxon-name></italic> sp. nov., ventral view, legs <bold>b</bold><italic><tp:taxon-name><tp:taxon-name-part taxon-name-part-type="genus" reg="Labiobaetis">Labiobaetis</tp:taxon-name-part> <tp:taxon-name-part taxon-name-part-type="species" reg="sumbensis">sumbensis</tp:taxon-name-part></tp:taxon-name></italic> sp. nov., ventral view, legs <bold>c</bold><italic><tp:taxon-name><tp:taxon-name-part taxon-name-part-type="genus" reg="Labiobaetis">Labiobaetis</tp:taxon-name-part> <tp:taxon-name-part taxon-name-part-type="species" reg="roulade">roulade</tp:taxon-name-part></tp:taxon-name></italic> sp. nov., ventral view, legs <bold>d</bold><italic><tp:taxon-name><tp:taxon-name-part taxon-name-part-type="genus" reg="Labiobaetis">Labiobaetis</tp:taxon-name-part> <tp:taxon-name-part taxon-name-part-type="species" reg="weifangae">weifangae</tp:taxon-name-part></tp:taxon-name></italic> sp. nov., ventral view, legs <bold>e</bold><italic><tp:taxon-name><tp:taxon-name-part taxon-name-part-type="genus" reg="Labiobaetis">Labiobaetis</tp:taxon-name-part> <tp:taxon-name-part taxon-name-part-type="species" reg="gueuningi">gueuningi</tp:taxon-name-part></tp:taxon-name></italic> sp. nov., ventral view <bold>f</bold><italic><tp:taxon-name><tp:taxon-name-part taxon-name-part-type="genus" reg="Labiobaetis">Labiobaetis</tp:taxon-name-part> <tp:taxon-name-part taxon-name-part-type="species" reg="jonasi">jonasi</tp:taxon-name-part></tp:taxon-name></italic> sp. nov., ventral view.</p></caption><graphic xmlns:xlink="http://www.w3.org/1999/xlink" xlink:href="zookeys-895-001-g052.jpg" position="float" orientation="portrait" xlink:type="simple" id="oo_361943.jpg"><uri content-type="original_file" xlink:type="simple">https://binary.pensoft.net/fig/361943</uri></graphic></fig><fig id="F54" position="float" orientation="portrait"><object-id xmlns:xlink="http://www.w3.org/1999/xlink" content-type="doi" xlink:type="simple">10.3897/zookeys.895.38576.figure54</object-id><object-id xmlns:xlink="http://www.w3.org/1999/xlink" content-type="arpha" xlink:type="simple">C361BC07-9C1E-5563-ABEE-25AA36CE5BCB</object-id><label>Figure 54.</label><caption><p>Distribution of <italic><tp:taxon-name><tp:taxon-name-part taxon-name-part-type="genus" reg="Labiobaetis">Labiobaetis</tp:taxon-name-part></tp:taxon-name></italic> in Indonesia.</p></caption><graphic xmlns:xlink="http://www.w3.org/1999/xlink" xlink:href="zookeys-895-001-g054.jpg" position="float" orientation="portrait" xlink:type="simple" id="oo_361945.jpg"><uri content-type="original_file" xlink:type="simple">https://binary.pensoft.net/fig/361945</uri></graphic></fig></tp:treatment-sec></tp:taxon-treatment>
