# Supplementary material for: The tremendous diversity of Labiobaetis Novikova & Kluge in Indonesia (Ephemeroptera, Baetidae)
Source: Zookeys. 2019 Dec 4;895:1–117. doi: 10.3897/zookeys.895.38576 (PMC6906171; doi:10.3897/zookeys.895.38576)
Supplement: XML Treatment for Labiobaetis diffundus [file zookeys.895.38576-treatment7.xml]

<!DOCTYPE tp:taxon-treatment
  PUBLIC "-//TaxonX//DTD Taxonomic Treatment Publishing DTD v0 20100105//EN" "tax-treatment-NSO.dtd">
<tp:taxon-treatment xmlns:tp="http://www.plazi.org/taxpub"><tp:treatment-meta><kwd-group><label>Taxon classification</label><kwd><named-content xmlns:xlink="http://www.w3.org/1999/xlink" content-type="kingdom">Animalia</named-content></kwd><kwd><named-content xmlns:xlink="http://www.w3.org/1999/xlink" content-type="order">Ephemeroptera</named-content></kwd><kwd><named-content xmlns:xlink="http://www.w3.org/1999/xlink" content-type="family">Baetidae</named-content></kwd></kwd-group><mixed-citation publication-type="journal"><person-group><name><surname>Kaltenbach</surname><given-names>Thomas</given-names></name><name><surname>Gattolliat</surname><given-names>Jean-Luc</given-names></name></person-group><article-title>The tremendous diversity of <italic><tp:taxon-name><tp:taxon-name-part taxon-name-part-type="genus" reg="Labiobaetis">Labiobaetis</tp:taxon-name-part></tp:taxon-name></italic> Novikova &amp; Kluge in Indonesia (<tp:taxon-name><tp:taxon-name-part taxon-name-part-type="order">Ephemeroptera</tp:taxon-name-part></tp:taxon-name>, <tp:taxon-name><tp:taxon-name-part taxon-name-part-type="family">Baetidae</tp:taxon-name-part></tp:taxon-name>)</article-title><source>Zookeys</source><day>04</day><month>12</month><year>2019</year><volume>895</volume><fpage>1</fpage><lpage>117</lpage><pub-id pub-id-type="doi">10.3897/zookeys.895.38576</pub-id></mixed-citation></tp:treatment-meta><tp:nomenclature><label>7.</label><tp:taxon-name><object-id xmlns:xlink="http://www.w3.org/1999/xlink" content-type="arpha" xlink:type="simple">0983C514-DEB6-5844-ABDD-D54C37BABE56</object-id>
              <tp:taxon-name-part taxon-name-part-type="genus" reg="Labiobaetis">Labiobaetis</tp:taxon-name-part>
              <tp:taxon-name-part taxon-name-part-type="species" reg="diffundus">diffundus</tp:taxon-name-part>
            </tp:taxon-name><tp:taxon-authority>(Müller-Liebenau, 1984)</tp:taxon-authority><xref ref-type="fig" rid="F13">Figures 13</xref><xref ref-type="fig" rid="F53">, 53b</xref></tp:nomenclature><tp:treatment-sec sec-type="diagnosis" id="SECID0EVUAI"><title>Diagnosis.</title><p><bold>Larva.</bold> Following combination of characters. A) dorsal surface of labrum with submarginal arc of ca. 16 clavate setae; B) labial palp segment II with a large, lobed distomedial protuberance, segment III slightly pentagonal, apically slightly pointed; C) left mandible without setae at apex of mola; D) fore femur rather slender, length ca. 4× maximum width, dorsal margin with a row of 10–13 curved, spine-like setae, femoral patch well developed; E) tarsus with pectinate setae at ventral margin (difficult to see), claw with ca. ten denticles; F) paraproct distally not expanded, with ca. 35 stout marginal spines.</p></tp:treatment-sec><tp:treatment-sec sec-type="material" id="SECID0E4UAI"><title>Examined material.</title><p><bold>Paratypes.</bold> 1 larva (on slide, no. 21), W. Malaysia, Gombak River, 4 ½ miles N. of Kuala Lumpur, 6.II.[19]69, Bishop leg.; 1 larva (on slide, no. 41), W. Malaysia, trib. of Gombak River, 16 ½ miles N. of Kuala Lumpur, 14.XI.[19]68, Bishop leg.</p><fig id="F13" position="float" orientation="portrait"><object-id xmlns:xlink="http://www.w3.org/1999/xlink" content-type="doi" xlink:type="simple">10.3897/zookeys.895.38576.figure13</object-id><object-id xmlns:xlink="http://www.w3.org/1999/xlink" content-type="arpha" xlink:type="simple">EE291252-09F5-5FAD-9969-C79519502AF4</object-id><label>Figure 13.</label><caption><p><italic><tp:taxon-name><tp:taxon-name-part taxon-name-part-type="genus" reg="Labiobaetis">Labiobaetis</tp:taxon-name-part> <tp:taxon-name-part taxon-name-part-type="species" reg="diffundus">diffundus</tp:taxon-name-part></tp:taxon-name></italic>, larva morphology: <bold>a</bold> Maxilla <bold>b</bold> Foreleg <bold>c</bold> Fore tibia dorsal seta <bold>d</bold> Fore tarsus ventral seta <bold>e</bold> Femur dorsal margin <bold>f</bold> Paraproct.</p></caption><graphic xmlns:xlink="http://www.w3.org/1999/xlink" xlink:href="zookeys-895-001-g013.jpg" position="float" orientation="portrait" xlink:type="simple" id="oo_361903.jpg"><uri content-type="original_file" xlink:type="simple">https://binary.pensoft.net/fig/361903</uri></graphic></fig></tp:treatment-sec><tp:treatment-sec><!--Section generated to contain objects referenced in tp:taxon-treatment.--><fig id="F53" position="float" orientation="portrait"><object-id xmlns:xlink="http://www.w3.org/1999/xlink" content-type="doi" xlink:type="simple">10.3897/zookeys.895.38576.figure53</object-id><object-id xmlns:xlink="http://www.w3.org/1999/xlink" content-type="arpha" xlink:type="simple">B61A5CFE-B212-5CE0-933C-C5296236E0CF</object-id><label>Figure 53.</label><caption><p>Distribution of <italic><tp:taxon-name><tp:taxon-name-part taxon-name-part-type="genus" reg="Labiobaetis">Labiobaetis</tp:taxon-name-part></tp:taxon-name></italic> in Southeast Asia: <bold>a</bold> localities of all <italic><tp:taxon-name><tp:taxon-name-part taxon-name-part-type="genus" reg="Labiobaetis">Labiobaetis</tp:taxon-name-part></tp:taxon-name></italic> species <bold>b</bold><italic><tp:taxon-name><tp:taxon-name-part taxon-name-part-type="genus" reg="Labiobaetis">Labiobaetis</tp:taxon-name-part></tp:taxon-name></italic> species presently known.</p></caption><graphic xmlns:xlink="http://www.w3.org/1999/xlink" xlink:href="zookeys-895-001-g053.jpg" position="float" orientation="portrait" xlink:type="simple" id="oo_361944.jpg"><uri content-type="original_file" xlink:type="simple">https://binary.pensoft.net/fig/361944</uri></graphic></fig></tp:treatment-sec></tp:taxon-treatment>
