# Supplementary material for: The tremendous diversity of Labiobaetis Novikova & Kluge in Indonesia (Ephemeroptera, Baetidae)
Source: Zookeys. 2019 Dec 4;895:1–117. doi: 10.3897/zookeys.895.38576 (PMC6906171; doi:10.3897/zookeys.895.38576)
Supplement: XML Treatment for Labiobaetis gueuningi [file zookeys.895.38576-treatment15.xml]

<!DOCTYPE tp:taxon-treatment
  PUBLIC "-//TaxonX//DTD Taxonomic Treatment Publishing DTD v0 20100105//EN" "tax-treatment-NSO.dtd">
<tp:taxon-treatment xmlns:tp="http://www.plazi.org/taxpub"><tp:treatment-meta><kwd-group><label>Taxon classification</label><kwd><named-content xmlns:xlink="http://www.w3.org/1999/xlink" content-type="kingdom">Animalia</named-content></kwd><kwd><named-content xmlns:xlink="http://www.w3.org/1999/xlink" content-type="order">Ephemeroptera</named-content></kwd><kwd><named-content xmlns:xlink="http://www.w3.org/1999/xlink" content-type="family">Baetidae</named-content></kwd></kwd-group><mixed-citation publication-type="journal"><person-group><name><surname>Kaltenbach</surname><given-names>Thomas</given-names></name><name><surname>Gattolliat</surname><given-names>Jean-Luc</given-names></name></person-group><article-title>The tremendous diversity of <italic><tp:taxon-name><tp:taxon-name-part taxon-name-part-type="genus" reg="Labiobaetis">Labiobaetis</tp:taxon-name-part></tp:taxon-name></italic> Novikova &amp; Kluge in Indonesia (<tp:taxon-name><tp:taxon-name-part taxon-name-part-type="order">Ephemeroptera</tp:taxon-name-part></tp:taxon-name>, <tp:taxon-name><tp:taxon-name-part taxon-name-part-type="family">Baetidae</tp:taxon-name-part></tp:taxon-name>)</article-title><source>Zookeys</source><day>04</day><month>12</month><year>2019</year><volume>895</volume><fpage>1</fpage><lpage>117</lpage><pub-id pub-id-type="doi">10.3897/zookeys.895.38576</pub-id></mixed-citation></tp:treatment-meta><tp:nomenclature><label>15.</label><tp:taxon-name><object-id xmlns:xlink="http://www.w3.org/1999/xlink" content-type="arpha" xlink:type="simple">437F57CC-1716-5E09-AB20-6A38A6C60DCB</object-id>
              <tp:taxon-name-part taxon-name-part-type="genus" reg="Labiobaetis">Labiobaetis</tp:taxon-name-part>
              <tp:taxon-name-part taxon-name-part-type="species" reg="gueuningi">gueuningi</tp:taxon-name-part>
              <object-id xmlns:xlink="http://www.w3.org/1999/xlink" content-type="zoobank" xlink:type="simple">http://zoobank.org/DEAD4F24-1884-4EDB-9CF6-2D0D78C94BE3</object-id>
            </tp:taxon-name><tp:taxon-status xmlns:xlink="http://www.w3.org/1999/xlink" xlink:type="simple">sp. nov.</tp:taxon-status><xref ref-type="fig" rid="F26">Figures 26</xref><xref ref-type="fig" rid="F27">, 27</xref><xref ref-type="fig" rid="F49">, 49c</xref><xref ref-type="fig" rid="F52">, 52e</xref><xref ref-type="fig" rid="F54">, 54a</xref></tp:nomenclature><tp:treatment-sec sec-type="diagnosis" id="SECID0EKVCI"><title>Diagnosis.</title><p><bold>Larva.</bold> Following combination of characters: A) dorsal surface with submarginal arc of 9–10 long, simple setae; B) maxillary palp with three segments; C) labial palp segment II with a broad thumb-like distomedial protuberance, segment III conical; D) fore femur rather broad, length ca. 3× maximum width, dorsal margin with ca. 14 clavate setae, apically with minute serration; E) posterior margin of abdominal tergites with triangular spines, wider than long and with medial enhancement; F) paraproct distally not expanded, with 21–24 stout marginal spines.</p></tp:treatment-sec><tp:treatment-sec sec-type="description" id="SECID0ESVCI"><title>Description.</title><p><bold>Larva</bold> (Figs <xref ref-type="fig" rid="F26">26</xref>, <xref ref-type="fig" rid="F27">27</xref>, <xref ref-type="fig" rid="F49">49c</xref>, <xref ref-type="fig" rid="F52">52e</xref>). Body length 5.6 mm. Cerci length ca. 2/3 of body length. Terminal filament: length ca. 3/4 length of cerci.</p><p><italic>Colouration</italic>. Head, thorax, and abdomen dorsally dark brown, head and thorax with bright median, dorsal suture, thorax and abdomen with lively pattern as in Fig. <xref ref-type="fig" rid="F49">49c</xref>, forewing pads light brown with brown and bright striation. Head, thorax, and abdomen ventrally with pattern as in Fig. <xref ref-type="fig" rid="F52">52e</xref>, femur with yellowish markings, distomedial brown spot, taupe dorsal margin and taupe apex, tibia and tarsus brown, caudal filaments taupe, with black band at ca. 1/2 of cerci.</p><p><italic>Antenna</italic> with scape and pedicel subcylindrical, with well-developed distolateral process at scape; flagellum with lanceolate spines and fine, simple setae on apex of each segment.</p><p><italic>Labrum</italic> (Fig. <xref ref-type="fig" rid="F26">26a</xref>). Rectangular, length 0.8× maximum width. Distal margin with medial emargination and a small process. Dorsally with medium, fine, simple setae scattered over surface; submarginal arc of setae composed of nine or ten medium to long, simple setae. Ventrally with marginal row of setae composed of lateral and anterolateral long, feathered setae and medial long, bifid, pectinate setae; ventral surface with four short, spine-like setae near lateral and anterolateral margin.</p><p><italic>Right mandible</italic> (Fig. <xref ref-type="fig" rid="F26">26b, c</xref>). Incisors fused. Outer and inner sets of denticles with 4 + 3 denticles and one minute intermediate denticle. Inner margin of innermost denticle with a row of thin setae. Prostheca robust, apically denticulate. Margin between prostheca and mola straight. Tuft of setae at apex of mola present.</p><p><italic>Left mandible</italic> (Fig. <xref ref-type="fig" rid="F26">26d, e</xref>). Incisors fused. Outer and inner sets of denticles with 3 + 3 denticles. Prostheca robust, apically with small denticles and comb-shaped structure. Margin between prostheca and mola straight, with minute denticles towards subtriangular process. Subtriangular process long and slender, above level of area between prostheca and mola. Denticles of mola apically constricted. Tuft of setae at apex of mola present.</p><p>Both mandibles with lateral margins almost straight. Basal half with fine, simple setae scattered over dorsal surface.</p><p><italic><tp:taxon-name><tp:taxon-name-part taxon-name-part-type="genus" reg="Hypopharynx">Hypopharynx</tp:taxon-name-part></tp:taxon-name></italic> (Fig. <xref ref-type="fig" rid="F26">26f</xref>). Lingua approx. as long as superlingua. Lingua approx. as broad as long; medial tuft of stout setae poorly developed; distal half not expanded. Superlingua rounded; lateral margin rounded; fine, long, simple setae along distal margin.</p><p><italic>Maxilla</italic> (Fig. <xref ref-type="fig" rid="F26">26g</xref>). Galea-lacinia with two simple, robust apical setae under crown. Inner dorsal row of setae with three denti-setae, distal denti-seta tooth-like, middle and proximal denti-setae slender, bifid and pectinate. Medially with one bipectinate, spine-like seta and five medium to long, simple setae. Maxillary palp 1.3× as long as length of galea-lacinia; three segmented; palp segment II approx. as long as segment I; setae on maxillary palp fine, simple, scattered over surface of segments I, II and III; palp segment III shorter than segment II; apex of last segment slightly pointed, without excavation at inner distolateral margin.</p><p><italic>Labium</italic> (Fig. <xref ref-type="fig" rid="F26">26h</xref>). Glossa basally broad, narrowing toward apex; shorter than paraglossa; inner margin with ten or eleven spine-like setae; apex with two long and one medium, robust, pectinate setae and one short, robust seta; outer margin with 5–7 spine-like setae; ventral surface with short, fine, simple and short, spine-like setae. Paraglossa sub-rectangular, curved inward; apex rounded; with three rows of long, robust, distally pectinate setae in apical area and one or two medium, simple setae in anteromedial area; dorsally with a row of six long, spine-like setae near inner margin. Labial palp with segment I 0,7× length of segments II and III combined. Segment I ventrally with short, fine, simple setae. Segment II with broad thumb-like distomedial protuberance; distomedial protuberance 0.5× width of base of segment III; inner and outer margin with short, fine, simple setae; dorsally with a row of four long, spine-like, simple setae near outer margin. Segment III conical; apex with small projection; length 0.9× width; ventrally covered with short, spine-like, simple setae and short, fine, simple setae.</p><fig id="F26" position="float" orientation="portrait"><object-id xmlns:xlink="http://www.w3.org/1999/xlink" content-type="doi" xlink:type="simple">10.3897/zookeys.895.38576.figure26</object-id><object-id xmlns:xlink="http://www.w3.org/1999/xlink" content-type="arpha" xlink:type="simple">A259E4F8-7A39-5DFE-864F-E6FF2DC77C3E</object-id><label>Figure 26.</label><caption><p><italic><tp:taxon-name><tp:taxon-name-part taxon-name-part-type="genus" reg="Labiobaetis">Labiobaetis</tp:taxon-name-part> <tp:taxon-name-part taxon-name-part-type="species" reg="gueuningi">gueuningi</tp:taxon-name-part></tp:taxon-name></italic> sp. nov., larva morphology: <bold>a</bold> Labrum <bold>b</bold> Right mandible <bold>c</bold> Right prostheca <bold>d</bold> Left mandible <bold>e</bold> Left prostheca <bold>f</bold><tp:taxon-name><tp:taxon-name-part taxon-name-part-type="genus" reg="Hypopharynx">Hypopharynx</tp:taxon-name-part></tp:taxon-name><bold>g</bold> Maxilla <bold>h</bold> Labium.</p></caption><graphic xmlns:xlink="http://www.w3.org/1999/xlink" xlink:href="zookeys-895-001-g026.jpg" position="float" orientation="portrait" xlink:type="simple" id="oo_361916.jpg"><uri content-type="original_file" xlink:type="simple">https://binary.pensoft.net/fig/361916</uri></graphic></fig><p><italic>Hind wing pads</italic> absent.</p><p><italic>Foreleg</italic> (Fig. <xref ref-type="fig" rid="F27">27a, b, c, d</xref>). Ratio of foreleg segments 1.4:1.0:0.7:0.3. <italic>Femur</italic>. Length ca. 3× maximum width. Dorsal margin with a row of ca. 14 clavate setae, apically with minute serration; length of setae 0.14× maximum width of femur. Apex rounded; with one pair of clavate setae with apical minute serration and some short, stout setae. Many stout, lanceolate, apically rounded setae scattered along the ventral margin; femoral patch poorly developed. <italic>Tibia</italic>. Dorsal margin with a row of short, stout setae and fine, simple setae, along margin a row of lanceolate, apically rounded setae; on apex one long, clavate seta with minute apical serration. Ventral margin with a row of curved, spine-like setae, on apex some bipectinate, spine-like setae and a tuft of simple setae. Anterior surface scattered with stout, lanceolate setae. Patellotibial suture present on basal 2/3. <italic>Tarsus</italic>. Dorsal margin with a row of short, stout setae, on apex fine, simple setae. Ventral margin with a row of curved, spine-like setae. Tarsal claw with one row of ten or eleven denticles; distally pointed; with 5–6 stripes; subapical setae absent.</p><p><italic>Tergum</italic> (Fig. <xref ref-type="fig" rid="F27">27e, f</xref>). Surface with rows of U-shaped scale bases and scattered fine, simple setae. Posterior margin of tergum IV with triangular spines, wider than long and with medial enhancement.</p><p><italic>Gills</italic> (Fig. <xref ref-type="fig" rid="F27">27g</xref>). Present on segments I–VII. Margin with small denticles intercalating fine simple setae. Tracheae extending from main trunk to inner and outer margins. Gill I as long as length of segment II. Gill IV as long as length of segments V and VI combined. Gill VII as long as length of segments VIII and 1/3 IX combined.</p><p><italic>Paraproct</italic> (Fig. <xref ref-type="fig" rid="F27">27h</xref>). Distally not expanded, with 21–24 stout marginal spines. Surface scattered with U-shaped scale bases, fine, simple setae and micropores. Cercotractor with numerous small marginal spines.</p><fig id="F27" position="float" orientation="portrait"><object-id xmlns:xlink="http://www.w3.org/1999/xlink" content-type="doi" xlink:type="simple">10.3897/zookeys.895.38576.figure27</object-id><object-id xmlns:xlink="http://www.w3.org/1999/xlink" content-type="arpha" xlink:type="simple">C28AF8EC-F460-51F9-A2AA-E99D4B3617A3</object-id><label>Figure 27.</label><caption><p><italic><tp:taxon-name><tp:taxon-name-part taxon-name-part-type="genus" reg="Labiobaetis">Labiobaetis</tp:taxon-name-part> <tp:taxon-name-part taxon-name-part-type="species" reg="gueuningi">gueuningi</tp:taxon-name-part></tp:taxon-name></italic> sp. nov., larva morphology: <bold>a</bold> Foreleg <bold>b</bold> Fore femur dorsal seta <bold>c</bold> Fore tibia dorsal, apical seta <bold>d</bold> Fore claw <bold>e</bold> Tergum IV <bold>f</bold> Tergum IV, spines at posterior margin <bold>g</bold> Gill IV <bold>h</bold> Paraproct <bold>i</bold> Scape.</p></caption><graphic xmlns:xlink="http://www.w3.org/1999/xlink" xlink:href="zookeys-895-001-g027.jpg" position="float" orientation="portrait" xlink:type="simple" id="oo_361917.jpg"><uri content-type="original_file" xlink:type="simple">https://binary.pensoft.net/fig/361917</uri></graphic></fig></tp:treatment-sec><tp:treatment-sec sec-type="etymology" id="SECID0ES3CI"><title>Etymology.</title><p>Dedicated to Morgan Gueuning, who collected the specimens in Sumatra.</p></tp:treatment-sec><tp:treatment-sec sec-type="distribution" id="SECID0EX3CI"><title>Distribution.</title><p>Indonesia: Sumatra.</p></tp:treatment-sec><tp:treatment-sec sec-type="Biological aspects" id="SECID0E33CI"><title>Biological aspects.</title><p>The specimens were collected at altitudes of 840 m to 1,300 m in small to medium (0.5–5 m wide), shallow (7–40 cm deep) and slow to medium fast (velocity 0.2–0.8 m/s) streams in forest or in highly disturbed areas (agriculture, waste). The substrate was predominantly boulder, stones, gravel and sand with few patches of leaf litter of dead wood.</p></tp:treatment-sec><tp:treatment-sec sec-type="type material" id="SECID0EB4CI"><title>Type-material.</title><p><bold>Holotype.</bold> Larva (on slide, GBIFCH 00422153), Indonesia, Sumatra, volcano Singgalang, River Airjernih, <named-content xmlns:xlink="http://www.w3.org/1999/xlink" content-type="dwc:verbatimCoordinates" xlink:type="simple"><named-content content-type="geo-json" specific-use="{&#34;type&#34;:&#34;Point&#34;,&#34;coordinates&#34;:[100.278833,-0.402000]}" id="NCID0EM4CI" xlink:type="simple">00°24.12'S, 100°16.73'E</named-content></named-content>, 840 m, 25.III.2014, M. Gueuning leg. Temporary deposited in <abbrev xmlns:xlink="http://www.w3.org/1999/xlink" content-type="institution" xlink:title="Museum of Zoology Lausanne (Switzerland)" id="ABBRID0ER4CI" xlink:type="simple">MZL</abbrev> before definitely housed in <named-content xmlns:xlink="http://www.w3.org/1999/xlink" content-type="dwc:institutional_code" xlink:type="simple">MZB</named-content>. <bold>Paratypes.</bold> 1 larva (in alcohol, GBIFCH 00422220, deposited in <abbrev xmlns:xlink="http://www.w3.org/1999/xlink" content-type="institution" xlink:title="Museum of Zoology Lausanne (Switzerland)" id="ABBRID0EA5CI" xlink:type="simple">MZL</abbrev>), same data as holotype; 12 larvae (3 on slides, GBIFCH 00465243, GBIFCH00465244, GBIFCH 00465245, 8 in alcohol, GBIFCH 00515340, GBIFCH 00422884, GBIFCH 00422224, GBIFCH 00422195, GBIFCH 00422200, GBIFCH 00422190, GBIFCH 00422197, GBIFCH 00422793, deposited in <abbrev xmlns:xlink="http://www.w3.org/1999/xlink" content-type="institution" xlink:title="Museum of Zoology Lausanne (Switzerland)" id="ABBRID0EF5CI" xlink:type="simple">MZL</abbrev>), Indonesia, Sumatra, volcano Singgalang, River Sianok, <named-content xmlns:xlink="http://www.w3.org/1999/xlink" content-type="dwc:verbatimCoordinates" xlink:type="simple"><named-content content-type="geo-json" specific-use="{&#34;type&#34;:&#34;Point&#34;,&#34;coordinates&#34;:[100.322000,-0.332500]}" id="NCID0EN5CI" xlink:type="simple">00°19.95'S, 100°19.32'E</named-content></named-content>, 1,150 m, 24.III.2014, M. Gueuning leg.; 1 larva (on slide, GBIFCH 00422205, deposited in <abbrev xmlns:xlink="http://www.w3.org/1999/xlink" content-type="institution" xlink:title="Museum of Zoology Lausanne (Switzerland)" id="ABBRID0ES5CI" xlink:type="simple">MZL</abbrev>), Indonesia, Sumatra, volcano Sago, River Kaligain, <named-content xmlns:xlink="http://www.w3.org/1999/xlink" content-type="dwc:verbatimCoordinates" xlink:type="simple"><named-content content-type="geo-json" specific-use="{&#34;type&#34;:&#34;Point&#34;,&#34;coordinates&#34;:[100.668833,-0.300333]}" id="NCID0E15CI" xlink:type="simple">00°18.02'S, 100°40.13'E</named-content></named-content>, 1,040 m, 05.IV.2014, M. Gueuning leg.; 2 larvae (in alcohol, GBIFCH 00422156, GBIFCH 00422114, deposited in <abbrev xmlns:xlink="http://www.w3.org/1999/xlink" content-type="institution" xlink:title="Museum of Zoology Lausanne (Switzerland)" id="ABBRID0E65CI" xlink:type="simple">MZL</abbrev>), Indonesia, Sumatra, volcano Singgalang, River Caruak, <named-content xmlns:xlink="http://www.w3.org/1999/xlink" content-type="dwc:verbatimCoordinates" xlink:type="simple"><named-content content-type="geo-json" specific-use="{&#34;type&#34;:&#34;Point&#34;,&#34;coordinates&#34;:[100.378333,-0.382167]}" id="NCID0EH6CI" xlink:type="simple">00°22.93'S, 100°22.70'E</named-content></named-content>, 1,300 m, 23.III.2014, M. Gueuning leg.; 5 larvae (in alcohol, GBIFCH 00422149, GBIFCH 00422147, GBIFCH 00422163, GBIFCH 00422182, GBIFCH 00422141, deposited in <named-content xmlns:xlink="http://www.w3.org/1999/xlink" content-type="dwc:institutional_code" xlink:type="simple">ZSM</named-content>), Indonesia, Sumatra, volcano Singgalang, River Magyih, <named-content xmlns:xlink="http://www.w3.org/1999/xlink" content-type="dwc:verbatimCoordinates" xlink:type="simple"><named-content content-type="geo-json" specific-use="{&#34;type&#34;:&#34;Point&#34;,&#34;coordinates&#34;:[100.276167,-0.392500]}" id="NCID0EX6CI" xlink:type="simple">00°23.55'S, 100°16.57'E</named-content></named-content>, 845 m, 25.III.2014, M. Gueuning leg.; 1 larva (in alcohol, GBIFCH 00422108, deposited in <named-content xmlns:xlink="http://www.w3.org/1999/xlink" content-type="dwc:institutional_code" xlink:type="simple">ZSM</named-content>), Indonesia, Sumatra, volcano Singgalang, River Magyih, <named-content xmlns:xlink="http://www.w3.org/1999/xlink" content-type="dwc:verbatimCoordinates" xlink:type="simple"><named-content content-type="geo-json" specific-use="{&#34;type&#34;:&#34;Point&#34;,&#34;coordinates&#34;:[100.294167,-0.380833]}" id="NCID0EHADI" xlink:type="simple">00°22.85'S, 100°17.65'E</named-content></named-content>, 1,075 m, 26.III.2014, M. Gueuning leg.</p></tp:treatment-sec><tp:treatment-sec><!--Section generated to contain objects referenced in tp:taxon-treatment.--><fig id="F49" position="float" orientation="portrait"><object-id xmlns:xlink="http://www.w3.org/1999/xlink" content-type="doi" xlink:type="simple">10.3897/zookeys.895.38576.figure49</object-id><object-id xmlns:xlink="http://www.w3.org/1999/xlink" content-type="arpha" xlink:type="simple">DCCD65A3-4DA0-58C4-B1DC-F2F1146B9AC2</object-id><label>Figure 49.</label><caption><p>Habitus, larvae, dorsal view: <bold>a</bold><italic><tp:taxon-name><tp:taxon-name-part taxon-name-part-type="genus" reg="Labiobaetis">Labiobaetis</tp:taxon-name-part> <tp:taxon-name-part taxon-name-part-type="species" reg="paradiffundus">paradiffundus</tp:taxon-name-part></tp:taxon-name></italic> sp. nov. <bold>b</bold><italic><tp:taxon-name><tp:taxon-name-part taxon-name-part-type="genus" reg="Labiobaetis">Labiobaetis</tp:taxon-name-part> <tp:taxon-name-part taxon-name-part-type="species" reg="rimba">rimba</tp:taxon-name-part></tp:taxon-name></italic> sp. nov., without head <bold>c</bold><italic><tp:taxon-name><tp:taxon-name-part taxon-name-part-type="genus" reg="Labiobaetis">Labiobaetis</tp:taxon-name-part> <tp:taxon-name-part taxon-name-part-type="species" reg="gueuningi">gueuningi</tp:taxon-name-part></tp:taxon-name></italic> sp. nov. <bold>d</bold><italic><tp:taxon-name><tp:taxon-name-part taxon-name-part-type="genus" reg="Labiobaetis">Labiobaetis</tp:taxon-name-part> <tp:taxon-name-part taxon-name-part-type="species" reg="minang">minang</tp:taxon-name-part></tp:taxon-name></italic> sp. nov., after DNA extraction.</p></caption><graphic xmlns:xlink="http://www.w3.org/1999/xlink" xlink:href="zookeys-895-001-g049.jpg" position="float" orientation="portrait" xlink:type="simple" id="oo_361940.jpg"><uri content-type="original_file" xlink:type="simple">https://binary.pensoft.net/fig/361940</uri></graphic></fig><fig id="F52" position="float" orientation="portrait"><object-id xmlns:xlink="http://www.w3.org/1999/xlink" content-type="doi" xlink:type="simple">10.3897/zookeys.895.38576.figure52</object-id><object-id xmlns:xlink="http://www.w3.org/1999/xlink" content-type="arpha" xlink:type="simple">1E147309-B321-5753-96CE-3BA7F791375C</object-id><label>Figure 52.</label><caption><p>Larvae: <bold>a</bold><italic><tp:taxon-name><tp:taxon-name-part taxon-name-part-type="genus" reg="Labiobaetis">Labiobaetis</tp:taxon-name-part> <tp:taxon-name-part taxon-name-part-type="species" reg="batakorum">batakorum</tp:taxon-name-part></tp:taxon-name></italic> sp. nov., ventral view, legs <bold>b</bold><italic><tp:taxon-name><tp:taxon-name-part taxon-name-part-type="genus" reg="Labiobaetis">Labiobaetis</tp:taxon-name-part> <tp:taxon-name-part taxon-name-part-type="species" reg="sumbensis">sumbensis</tp:taxon-name-part></tp:taxon-name></italic> sp. nov., ventral view, legs <bold>c</bold><italic><tp:taxon-name><tp:taxon-name-part taxon-name-part-type="genus" reg="Labiobaetis">Labiobaetis</tp:taxon-name-part> <tp:taxon-name-part taxon-name-part-type="species" reg="roulade">roulade</tp:taxon-name-part></tp:taxon-name></italic> sp. nov., ventral view, legs <bold>d</bold><italic><tp:taxon-name><tp:taxon-name-part taxon-name-part-type="genus" reg="Labiobaetis">Labiobaetis</tp:taxon-name-part> <tp:taxon-name-part taxon-name-part-type="species" reg="weifangae">weifangae</tp:taxon-name-part></tp:taxon-name></italic> sp. nov., ventral view, legs <bold>e</bold><italic><tp:taxon-name><tp:taxon-name-part taxon-name-part-type="genus" reg="Labiobaetis">Labiobaetis</tp:taxon-name-part> <tp:taxon-name-part taxon-name-part-type="species" reg="gueuningi">gueuningi</tp:taxon-name-part></tp:taxon-name></italic> sp. nov., ventral view <bold>f</bold><italic><tp:taxon-name><tp:taxon-name-part taxon-name-part-type="genus" reg="Labiobaetis">Labiobaetis</tp:taxon-name-part> <tp:taxon-name-part taxon-name-part-type="species" reg="jonasi">jonasi</tp:taxon-name-part></tp:taxon-name></italic> sp. nov., ventral view.</p></caption><graphic xmlns:xlink="http://www.w3.org/1999/xlink" xlink:href="zookeys-895-001-g052.jpg" position="float" orientation="portrait" xlink:type="simple" id="oo_361943.jpg"><uri content-type="original_file" xlink:type="simple">https://binary.pensoft.net/fig/361943</uri></graphic></fig><fig id="F54" position="float" orientation="portrait"><object-id xmlns:xlink="http://www.w3.org/1999/xlink" content-type="doi" xlink:type="simple">10.3897/zookeys.895.38576.figure54</object-id><object-id xmlns:xlink="http://www.w3.org/1999/xlink" content-type="arpha" xlink:type="simple">C361BC07-9C1E-5563-ABEE-25AA36CE5BCB</object-id><label>Figure 54.</label><caption><p>Distribution of <italic><tp:taxon-name><tp:taxon-name-part taxon-name-part-type="genus" reg="Labiobaetis">Labiobaetis</tp:taxon-name-part></tp:taxon-name></italic> in Indonesia.</p></caption><graphic xmlns:xlink="http://www.w3.org/1999/xlink" xlink:href="zookeys-895-001-g054.jpg" position="float" orientation="portrait" xlink:type="simple" id="oo_361945.jpg"><uri content-type="original_file" xlink:type="simple">https://binary.pensoft.net/fig/361945</uri></graphic></fig></tp:treatment-sec></tp:taxon-treatment>
