# Supplementary material for: The tremendous diversity of Labiobaetis Novikova & Kluge in Indonesia (Ephemeroptera, Baetidae)
Source: Zookeys. 2019 Dec 4;895:1–117. doi: 10.3897/zookeys.895.38576 (PMC6906171; doi:10.3897/zookeys.895.38576)
Supplement: XML Treatment for Labiobaetis paraoperosus [file zookeys.895.38576-treatment21.xml]

<!DOCTYPE tp:taxon-treatment
  PUBLIC "-//TaxonX//DTD Taxonomic Treatment Publishing DTD v0 20100105//EN" "tax-treatment-NSO.dtd">
<tp:taxon-treatment xmlns:tp="http://www.plazi.org/taxpub"><tp:treatment-meta><kwd-group><label>Taxon classification</label><kwd><named-content xmlns:xlink="http://www.w3.org/1999/xlink" content-type="kingdom">Animalia</named-content></kwd><kwd><named-content xmlns:xlink="http://www.w3.org/1999/xlink" content-type="order">Ephemeroptera</named-content></kwd><kwd><named-content xmlns:xlink="http://www.w3.org/1999/xlink" content-type="family">Baetidae</named-content></kwd></kwd-group><mixed-citation publication-type="journal"><person-group><name><surname>Kaltenbach</surname><given-names>Thomas</given-names></name><name><surname>Gattolliat</surname><given-names>Jean-Luc</given-names></name></person-group><article-title>The tremendous diversity of <italic><tp:taxon-name><tp:taxon-name-part taxon-name-part-type="genus" reg="Labiobaetis">Labiobaetis</tp:taxon-name-part></tp:taxon-name></italic> Novikova &amp; Kluge in Indonesia (<tp:taxon-name><tp:taxon-name-part taxon-name-part-type="order">Ephemeroptera</tp:taxon-name-part></tp:taxon-name>, <tp:taxon-name><tp:taxon-name-part taxon-name-part-type="family">Baetidae</tp:taxon-name-part></tp:taxon-name>)</article-title><source>Zookeys</source><day>04</day><month>12</month><year>2019</year><volume>895</volume><fpage>1</fpage><lpage>117</lpage><pub-id pub-id-type="doi">10.3897/zookeys.895.38576</pub-id></mixed-citation></tp:treatment-meta><tp:nomenclature><label>21.</label><tp:taxon-name><object-id xmlns:xlink="http://www.w3.org/1999/xlink" content-type="arpha" xlink:type="simple">1A70DFCF-68FC-59AB-8AF6-8B6C28A4E5CF</object-id>
              <tp:taxon-name-part taxon-name-part-type="genus" reg="Labiobaetis">Labiobaetis</tp:taxon-name-part>
              <tp:taxon-name-part taxon-name-part-type="species" reg="paraoperosus">paraoperosus</tp:taxon-name-part>
              <object-id xmlns:xlink="http://www.w3.org/1999/xlink" content-type="zoobank" xlink:type="simple">http://zoobank.org/7CC2BD0A-1543-4570-A81D-CE4189B8A945</object-id>
            </tp:taxon-name><tp:taxon-status xmlns:xlink="http://www.w3.org/1999/xlink" xlink:type="simple">sp. nov.</tp:taxon-status><xref ref-type="fig" rid="F36">Figures 36</xref><xref ref-type="fig" rid="F37">, 37</xref><xref ref-type="fig" rid="F51">, 51d</xref><xref ref-type="fig" rid="F55">, 55b</xref></tp:nomenclature><tp:treatment-sec sec-type="diagnosis" id="SECID0EBJAK"><title>Diagnosis.</title><p><bold>Larva.</bold> Following combination of characters: A) dorsal surface of labrum with submarginal arc of 1 + 9 or 10 long, feathered setae; B) labial palp segment II with a large, thumb-like distomedial protuberance, segment III oblong; C) fore femur rather broad, length ca. 4× maximum width, dorsal margin with a row of 11–18 spine-like setae; D) hindwing pad well developed; E) paraproct distally not expanded, with ca. 30 stout marginal spines.</p></tp:treatment-sec><tp:treatment-sec sec-type="description" id="SECID0EJJAK"><title>Description.</title><p><bold>Larva</bold> (Figs <xref ref-type="fig" rid="F36">36</xref>, <xref ref-type="fig" rid="F37">37</xref>, <xref ref-type="fig" rid="F51">51d</xref>). Body length 5.5–6.0 mm; antenna approximately 3× as long as head length; cerci ca. 0.7× body length.</p><p><italic>Colouration</italic>. Head, thorax, and abdomen dorsally brown, head and thorax with bright median, dorsal suture, thorax and abdomen with pattern as in Fig. <xref ref-type="fig" rid="F51">51d</xref>. Forewing pads light brown at base and with light brown distal spots. Head, thorax, and abdomen ventrally very light brown, abdominal segments VIII and IX brown. Legs transparent, femur with a distomedial, brown spot and brown apex, caudal filaments transparent with a dark brown band at ca. 1/3 of cerci.</p><p><italic>Antenna</italic> with scape and pedicel subcylindrical, with well-developed distolateral process at scape; flagellum with lanceolate spines and fine, simple setae on apex of each segment.</p><p><italic>Labrum</italic> (Fig. <xref ref-type="fig" rid="F36">36a</xref>). Rectangular, length 0.7× maximum width. Distal margin with medial emargination and a small process. Dorsally with medium, fine, simple setae; submarginal arc of setae composed of 1 + 9 or10 long, feathered setae. Ventrally with marginal row of setae composed of lateral and anterolateral long, feathered setae and medial long, bifid, pectinate setae; ventral surface with three short, spine-like setae near lateral and anterolateral margin.</p><p><italic>Right mandible</italic> (Fig. <xref ref-type="fig" rid="F36">36b, c</xref>). Incisors fused. Outer and inner sets of denticles with 4 + 3 denticles and one minute intermediate denticle. Inner margin of innermost denticle with a row of thin setae. Prostheca robust, apically denticulate. Margin between prostheca and mola straight. Tuft of setae at apex of mola present.</p><p><italic>Left mandible</italic> (Fig. <xref ref-type="fig" rid="F36">36d, e</xref>). Incisors fused. Outer and inner sets of denticles with 4 + 3 denticles. Prostheca robust, apically with small denticles and comb-shaped structure. Margin between prostheca and mola straight, with minute denticles towards subtriangular process. Subtriangular process long and slender, above level of area between prostheca and mola. Denticles of mola apically constricted. Tuft of setae at apex of mola present.</p><p>Both mandibles with lateral margins almost straight. Basal half with fine, simple setae scattered over dorsal surface.</p><p><italic><tp:taxon-name><tp:taxon-name-part taxon-name-part-type="genus" reg="Hypopharynx">Hypopharynx</tp:taxon-name-part></tp:taxon-name></italic> (Fig. <xref ref-type="fig" rid="F36">36f</xref>). Lingua approx. as long as superlingua. Lingua broader than long; medial tuft of stout setae poorly developed; distal half not expanded. Superlingua rounded; lateral margin rounded; fine, long, simple setae along distal margin.</p><p><italic>Maxilla</italic> (Fig. <xref ref-type="fig" rid="F36">36g</xref>). Galea-lacinia with two simple, robust apical setae under crown. Inner dorsal row of setae with three denti-setae, distal denti-seta tooth-like, middle and proximal denti-setae slender, bifid and pectinate. Medially with one bipectinate, spine-like seta and 4–5 long, simple setae. Maxillary palp 1.4× as long as length of galea-lacinia; two segmented; palp segment II 1.3× length of segment I; setae on maxillary palp fine, simple, scattered over surface of segments I and II; apex of last segment rounded, with slight excavation at inner distolateral margin.</p><p><italic>Labium</italic> (Fig. <xref ref-type="fig" rid="F36">36h, i</xref>). Glossa basally broad, narrowing toward apex; shorter than paraglossa; inner margin with eight or nine spine-like setae increasing in length distally; apex with two long and one medium, robust, pectinate setae and one short, robust seta; outer margin with 5–7 spine-like setae increasing in length distally; ventral surface with short, fine, simple, scattered setae. Paraglossa sub-rectangular, curved inward; apex rounded; with three rows of long, robust, distally pectinate setae in apical area and two or three medium, simple setae in anteromedial area and partly one short, simple seta in proximomedial area; dorsally with a row of four or five long, spine-like setae near inner margin. Labial palp with segment I 0.8× length of segments II and III combined. Segment I ventrally with short, fine, simple setae. Segment II with broad thumb-like distomedial protuberance; distomedial protuberance 0.9× width of base at segment III; inner and outer margin with short, fine, simple setae; dorsally with two long, spine-like, simple setae near outer margin. Segment III oblong; apex rounded; length 1.5× width; ventrally covered with short, spine-like, simple setae and short, fine, simple setae.</p><fig id="F36" position="float" orientation="portrait"><object-id xmlns:xlink="http://www.w3.org/1999/xlink" content-type="doi" xlink:type="simple">10.3897/zookeys.895.38576.figure36</object-id><object-id xmlns:xlink="http://www.w3.org/1999/xlink" content-type="arpha" xlink:type="simple">6A7DF532-4AF6-54A2-82CA-9ED0C2F5F398</object-id><label>Figure 36.</label><caption><p><italic><tp:taxon-name><tp:taxon-name-part taxon-name-part-type="genus" reg="Labiobaetis">Labiobaetis</tp:taxon-name-part> <tp:taxon-name-part taxon-name-part-type="species" reg="paraoperosus">paraoperosus</tp:taxon-name-part></tp:taxon-name></italic> sp. nov., larva morphology: <bold>a</bold> Labrum <bold>b</bold> Right mandible <bold>c</bold> Right prostheca <bold>d</bold> Left mandible <bold>e</bold> Left prostheca <bold>f</bold><tp:taxon-name><tp:taxon-name-part taxon-name-part-type="genus" reg="Hypopharynx">Hypopharynx</tp:taxon-name-part></tp:taxon-name><bold>g</bold> Maxilla <bold>h</bold> Labium <bold>i</bold> Apex of paraglossa.</p></caption><graphic xmlns:xlink="http://www.w3.org/1999/xlink" xlink:href="zookeys-895-001-g036.jpg" position="float" orientation="portrait" xlink:type="simple" id="oo_361926.jpg"><uri content-type="original_file" xlink:type="simple">https://binary.pensoft.net/fig/361926</uri></graphic></fig><p><italic>Hind wing pads</italic> well developed.</p><p><italic>Foreleg</italic> (Fig. <xref ref-type="fig" rid="F37">37a, b</xref>). Ratio of foreleg segments 1.2:1.0:0.5:0.2. <italic>Femur</italic>. Length ca. 4× maximum width. Dorsal margin with a row of 11–18 spine-like setae and one or two spine-like setae near margin; length of setae 0.25× maximum width of femur. Apex rounded; with one pair of curved, spine-like setae and some short, stout setae. Many short, stout, lanceolate setae scattered along the ventral margin; femoral patch absent. <italic>Tibia</italic>. Dorsal margin with a row of short, stout setae; on apex one longer seta, and a row of short, stout setae close to dorsal margin. Ventral margin with a row of curved, spine-like setae, distally longer, on apex one bipectinate, spine-like seta and a tuft of long, fine, simple setae. Anterior surface scattered with stout, lanceolate setae. Patellotibial suture present on basal 1/2. <italic>Tarsus</italic>. Dorsal margin with a row of short, stout setae and long, fine, simple setae. Ventral margin with a row of curved, spine-like setae. Tarsal claw with one row of 9–11 denticles; distally pointed; with 3–5 stripes; subapical setae absent.</p><p><italic>Tergum</italic> (Fig. <xref ref-type="fig" rid="F37">37c</xref>). Surface with irregular rows of U-shaped scale bases and scattered fine, simple setae. Posterior margin of tergum IV with triangular spines, wider than long.</p><p><italic>Gills</italic> (Fig. <xref ref-type="fig" rid="F37">37d</xref>). Present on segments I–VII. Margin with small denticles intercalating fine simple setae. Tracheae extending from main trunk to inner and outer margins. Gill I ca. 2/3 length of segment II. Gill IV as long as length of segments V and 1/3 VI combined. Gill VII as long as length of segment VIII.</p><p><italic>Paraproct</italic> (Fig. <xref ref-type="fig" rid="F37">37e</xref>). Distally not expanded with 29–32 stout marginal spines. Surface scattered with U-shaped scale bases and fine, simple setae. Cercotractor with numerous small marginal spines.</p><fig id="F37" position="float" orientation="portrait"><object-id xmlns:xlink="http://www.w3.org/1999/xlink" content-type="doi" xlink:type="simple">10.3897/zookeys.895.38576.figure37</object-id><object-id xmlns:xlink="http://www.w3.org/1999/xlink" content-type="arpha" xlink:type="simple">1BAD2D65-6D97-5685-84FB-68B55DFCE896</object-id><label>Figure 37.</label><caption><p><italic><tp:taxon-name><tp:taxon-name-part taxon-name-part-type="genus" reg="Labiobaetis">Labiobaetis</tp:taxon-name-part> <tp:taxon-name-part taxon-name-part-type="species" reg="paraoperosus">paraoperosus</tp:taxon-name-part></tp:taxon-name></italic> sp. nov., larva morphology: <bold>a</bold> Foreleg <bold>b</bold> Fore claw <bold>c</bold> Tergum IV <bold>d</bold> Gill IV <bold>e</bold> Paraproct <bold>f</bold> Scape <bold>g</bold> Metanotum.</p></caption><graphic xmlns:xlink="http://www.w3.org/1999/xlink" xlink:href="zookeys-895-001-g037.jpg" position="float" orientation="portrait" xlink:type="simple" id="oo_361927.jpg"><uri content-type="original_file" xlink:type="simple">https://binary.pensoft.net/fig/361927</uri></graphic></fig></tp:treatment-sec><tp:treatment-sec sec-type="etymology" id="SECID0E6PAK"><title>Etymology.</title><p>Refers to the morphological similarity with <italic><tp:taxon-name><tp:taxon-name-part taxon-name-part-type="genus" reg="Labiobaetis">L.</tp:taxon-name-part> <tp:taxon-name-part taxon-name-part-type="species" reg="operosus">operosus</tp:taxon-name-part></tp:taxon-name></italic>.</p></tp:treatment-sec><tp:treatment-sec sec-type="distribution" id="SECID0EQQAK"><title>Distribution.</title><p>Indonesia: Sumatra.</p></tp:treatment-sec><tp:treatment-sec sec-type="Biological aspects" id="SECID0EVQAK"><title>Biological aspects.</title><p>The specimens were collected at altitudes between sea level and 890 m, one of them in a small (2 m wide), shallow (25 cm deep) and slow (velocity 0.3 m/s) stream in a highly disturbed area (agriculture, livestock, waste). The substrate was predominantly stone and gravel without patches of leaf litter or dead wood.</p></tp:treatment-sec><tp:treatment-sec sec-type="type material" id="SECID0E1QAK"><title>Type-material.</title><p><bold>Holotype.</bold> Larva (on slide, GBIFCH 00592254), Indonesia, Sumatra, Aceh, Ketambe, Alas River at Cinta Alam Lodge, <named-content xmlns:xlink="http://www.w3.org/1999/xlink" content-type="dwc:verbatimCoordinates" xlink:type="simple"><named-content content-type="geo-json" specific-use="{&#34;type&#34;:&#34;Point&#34;,&#34;coordinates&#34;:[97.656167,3.678833]}" id="NCID0EFRAK" xlink:type="simple">03°40.73'N, 97°39.37'E</named-content></named-content>, 400 m, 14.X.2013, M. Balke leg. (SUM 45). Temporary deposited in <abbrev xmlns:xlink="http://www.w3.org/1999/xlink" content-type="institution" xlink:title="Museum of Zoology Lausanne (Switzerland)" id="ABBRID0EKRAK" xlink:type="simple">MZL</abbrev> before definitely housed in <named-content xmlns:xlink="http://www.w3.org/1999/xlink" content-type="dwc:institutional_code" xlink:type="simple">MZB</named-content>. <bold>Paratypes.</bold> 11 larvae (1 on slide, GBIFCH 00592253, 5 in alcohol, GBIFCH 00515329, GBIFCH 00515338, deposited in <abbrev xmlns:xlink="http://www.w3.org/1999/xlink" content-type="institution" xlink:title="Museum of Zoology Lausanne (Switzerland)" id="ABBRID0EZRAK" xlink:type="simple">MZL</abbrev>; 5 in alcohol, GBIFCH 00515328, deposited in <named-content xmlns:xlink="http://www.w3.org/1999/xlink" content-type="dwc:institutional_code" xlink:type="simple">ZSM</named-content>), same data as holotype; 1 larva (on slide, GBIFCH 00592249, deposited in <abbrev xmlns:xlink="http://www.w3.org/1999/xlink" content-type="institution" xlink:title="Museum of Zoology Lausanne (Switzerland)" id="ABBRID0EGSAK" xlink:type="simple">MZL</abbrev>), Indonesia, Sumatra Barat, Sawahlunto, stream, 275 m, 10.XI.2011, <named-content xmlns:xlink="http://www.w3.org/1999/xlink" content-type="dwc:verbatimCoordinates" xlink:type="simple"><named-content content-type="geo-json" specific-use="{&#34;type&#34;:&#34;Point&#34;,&#34;coordinates&#34;:[100.778667,-0.688833]}" id="NCID0EOSAK" xlink:type="simple">00°41.33'S, 100°46.72'E</named-content></named-content>, M. Balke leg. (UN5); 1 larva (on slide, GBIFCH 00422165, deposited in <abbrev xmlns:xlink="http://www.w3.org/1999/xlink" content-type="institution" xlink:title="Museum of Zoology Lausanne (Switzerland)" id="ABBRID0ETSAK" xlink:type="simple">MZL</abbrev>), Indonesia, Sumatra, volcano Marapi, <named-content xmlns:xlink="http://www.w3.org/1999/xlink" content-type="dwc:verbatimCoordinates" xlink:type="simple"><named-content content-type="geo-json" specific-use="{&#34;type&#34;:&#34;Point&#34;,&#34;coordinates&#34;:[100.555000,-0.366167]}" id="NCID0E2SAK" xlink:type="simple">00°21.97'S, 100°33.30'E</named-content></named-content>, 890 m, 02.IV.2014, M. Gueuning leg.; 2 larvae (on slides, GBIFCH 00592248, GBIFCH 00592247, deposited in <abbrev xmlns:xlink="http://www.w3.org/1999/xlink" content-type="institution" xlink:title="Museum of Zoology Lausanne (Switzerland)" id="ABBRID0EATAK" xlink:type="simple">MZL</abbrev>), Indonesia, Sumatra Barat, Tarusan, upstream Tarusan, <named-content xmlns:xlink="http://www.w3.org/1999/xlink" content-type="dwc:verbatimCoordinates" xlink:type="simple"><named-content content-type="geo-json" specific-use="{&#34;type&#34;:&#34;Point&#34;,&#34;coordinates&#34;:[100.497167,-1.227000]}" id="NCID0EITAK" xlink:type="simple">01°13.62'S, 100°29.83E</named-content></named-content>, 10 m, 24.V.2010, J.-M. Elouard leg.</p></tp:treatment-sec><tp:treatment-sec><!--Section generated to contain objects referenced in tp:taxon-treatment.--><fig id="F51" position="float" orientation="portrait"><object-id xmlns:xlink="http://www.w3.org/1999/xlink" content-type="doi" xlink:type="simple">10.3897/zookeys.895.38576.figure51</object-id><object-id xmlns:xlink="http://www.w3.org/1999/xlink" content-type="arpha" xlink:type="simple">AC448211-1E42-5866-B62B-E91F31CDD18F</object-id><label>Figure 51.</label><caption><p>Habitus, larvae, dorsal view: <bold>a</bold><italic><tp:taxon-name><tp:taxon-name-part taxon-name-part-type="genus" reg="Labiobaetis">Labiobaetis</tp:taxon-name-part> <tp:taxon-name-part taxon-name-part-type="species" reg="multus">multus</tp:taxon-name-part></tp:taxon-name></italic><bold>b</bold><italic><tp:taxon-name><tp:taxon-name-part taxon-name-part-type="genus" reg="Labiobaetis">Labiobaetis</tp:taxon-name-part> <tp:taxon-name-part taxon-name-part-type="species" reg="jonasi">jonasi</tp:taxon-name-part></tp:taxon-name></italic> sp. nov. <bold>c</bold><italic><tp:taxon-name><tp:taxon-name-part taxon-name-part-type="genus" reg="Labiobaetis">Labiobaetis</tp:taxon-name-part> <tp:taxon-name-part taxon-name-part-type="species" reg="jonasi">jonasi</tp:taxon-name-part></tp:taxon-name></italic> sp. nov. <bold>d</bold><italic><tp:taxon-name><tp:taxon-name-part taxon-name-part-type="genus" reg="Labiobaetis">Labiobaetis</tp:taxon-name-part> <tp:taxon-name-part taxon-name-part-type="species" reg="paraoperosus">paraoperosus</tp:taxon-name-part></tp:taxon-name></italic> sp. nov.</p></caption><graphic xmlns:xlink="http://www.w3.org/1999/xlink" xlink:href="zookeys-895-001-g051.jpg" position="float" orientation="portrait" xlink:type="simple" id="oo_361942.jpg"><uri content-type="original_file" xlink:type="simple">https://binary.pensoft.net/fig/361942</uri></graphic></fig><fig id="F55" position="float" orientation="portrait"><object-id xmlns:xlink="http://www.w3.org/1999/xlink" content-type="doi" xlink:type="simple">10.3897/zookeys.895.38576.figure55</object-id><object-id xmlns:xlink="http://www.w3.org/1999/xlink" content-type="arpha" xlink:type="simple">BF500F8B-11B3-5849-8895-DDEC85E23EB0</object-id><label>Figure 55.</label><caption><p>Distribution of <italic><tp:taxon-name><tp:taxon-name-part taxon-name-part-type="genus" reg="Labiobaetis">Labiobaetis</tp:taxon-name-part></tp:taxon-name></italic> in Indonesia.</p></caption><graphic xmlns:xlink="http://www.w3.org/1999/xlink" xlink:href="zookeys-895-001-g055.jpg" position="float" orientation="portrait" xlink:type="simple" id="oo_361946.jpg"><uri content-type="original_file" xlink:type="simple">https://binary.pensoft.net/fig/361946</uri></graphic></fig></tp:treatment-sec></tp:taxon-treatment>
