# Supplementary material for: The tremendous diversity of Labiobaetis Novikova & Kluge in Indonesia (Ephemeroptera, Baetidae)
Source: Zookeys. 2019 Dec 4;895:1–117. doi: 10.3897/zookeys.895.38576 (PMC6906171; doi:10.3897/zookeys.895.38576)
Supplement: XML Treatment for Labiobaetis multus [file zookeys.895.38576-treatment26.xml]

<!DOCTYPE tp:taxon-treatment
  PUBLIC "-//TaxonX//DTD Taxonomic Treatment Publishing DTD v0 20100105//EN" "tax-treatment-NSO.dtd">
<tp:taxon-treatment xmlns:tp="http://www.plazi.org/taxpub"><tp:treatment-meta><kwd-group><label>Taxon classification</label><kwd><named-content xmlns:xlink="http://www.w3.org/1999/xlink" content-type="kingdom">Animalia</named-content></kwd><kwd><named-content xmlns:xlink="http://www.w3.org/1999/xlink" content-type="order">Ephemeroptera</named-content></kwd><kwd><named-content xmlns:xlink="http://www.w3.org/1999/xlink" content-type="family">Baetidae</named-content></kwd></kwd-group><mixed-citation publication-type="journal"><person-group><name><surname>Kaltenbach</surname><given-names>Thomas</given-names></name><name><surname>Gattolliat</surname><given-names>Jean-Luc</given-names></name></person-group><article-title>The tremendous diversity of <italic><tp:taxon-name><tp:taxon-name-part taxon-name-part-type="genus" reg="Labiobaetis">Labiobaetis</tp:taxon-name-part></tp:taxon-name></italic> Novikova &amp; Kluge in Indonesia (<tp:taxon-name><tp:taxon-name-part taxon-name-part-type="order">Ephemeroptera</tp:taxon-name-part></tp:taxon-name>, <tp:taxon-name><tp:taxon-name-part taxon-name-part-type="family">Baetidae</tp:taxon-name-part></tp:taxon-name>)</article-title><source>Zookeys</source><day>04</day><month>12</month><year>2019</year><volume>895</volume><fpage>1</fpage><lpage>117</lpage><pub-id pub-id-type="doi">10.3897/zookeys.895.38576</pub-id></mixed-citation></tp:treatment-meta><tp:nomenclature><label>26.</label><tp:taxon-name><object-id xmlns:xlink="http://www.w3.org/1999/xlink" content-type="arpha" xlink:type="simple">1318C5A7-3FF2-5A57-A23E-4DEE8C81020E</object-id>
              <tp:taxon-name-part taxon-name-part-type="genus" reg="Labiobaetis">Labiobaetis</tp:taxon-name-part>
              <tp:taxon-name-part taxon-name-part-type="species" reg="multus">multus</tp:taxon-name-part>
            </tp:taxon-name><tp:taxon-authority>(Müller-Liebenau, 1984)</tp:taxon-authority><xref ref-type="fig" rid="F44">Figures 44</xref><xref ref-type="fig" rid="F51">, 51a</xref><xref ref-type="fig" rid="F53">, 53b</xref><xref ref-type="fig" rid="F55">, 55b</xref></tp:nomenclature><tp:treatment-sec sec-type="diagnosis" id="SECID0EWPBK"><title>Diagnosis.</title><p><bold>Larva.</bold> Following combination of characters: A) dorsal surface of labrum with submarginal arc of 1 + 2–3 simple setae; B) labial palp segment II with a thumb-like distomedial protuberance, segment III slightly pentagonal, apically slightly pointed; C) fore femur rather broad, length ca. 3× maximum width, dorsal margin with a row of 8–10 curved, spine-like setae; D) seven pairs of gills; E) hindwing pads well developed; F) distolateral process at scape well developed; G) paraproct distally not expanded, with ca. 13 stout marginal spines.</p></tp:treatment-sec><tp:treatment-sec sec-type="material" id="SECID0E5PBK"><title>Examined material.</title><p><bold>Paratypes.</bold> 1 larva (on slide, no. 13), W. Malaysia, Gombak River, 4½ miles N of Kuala Lumpur, 12.XII.[19]68, Bishop leg.; 1 larva (on slide, no. 28), W. Malaysia, Gombak Riv., 9 miles N of Kuala Lumpur, 14.I.[19]68, Bishop leg. <bold>Other material.</bold> 50 larvae (4 on slides, GBIFCH00465238, GBIFCH00465239, GBIFCH00465240, GBIFCH00465241; 46 in alcohol, GBIFCH00515339), Indonesia, Sumatra Barat, Harau Canyon, stream near Ikbal's cottage, 520 m, 23.VI.2012, <named-content xmlns:xlink="http://www.w3.org/1999/xlink" content-type="dwc:verbatimCoordinates" xlink:type="simple"><named-content content-type="geo-json" specific-use="{&#34;type&#34;:&#34;Point&#34;,&#34;coordinates&#34;:[100.672833,-0.107333]}" id="NCID0ELQBK" xlink:type="simple">00°06.44'S, 100°40.37'E</named-content></named-content>, M. Balke leg. (UN11); 2 larvae (1 on slide, GBIFCH00465242; 1 in alcohol, GBIFCH00235847), Indonesia, Sumatra Barat, Talawi, Ombilin River, 277 m, 08.XI.2011, <named-content xmlns:xlink="http://www.w3.org/1999/xlink" content-type="dwc:verbatimCoordinates" xlink:type="simple"><named-content content-type="geo-json" specific-use="{&#34;type&#34;:&#34;Point&#34;,&#34;coordinates&#34;:[100.725667,-0.569167]}" id="NCID0ETQBK" xlink:type="simple">00°34.15'S, 100°43.54'E</named-content></named-content>, M. Balke leg. (UN4). Deposited in <abbrev xmlns:xlink="http://www.w3.org/1999/xlink" content-type="institution" xlink:title="Museum of Zoology Lausanne (Switzerland)" id="ABBRID0EYQBK" xlink:type="simple">MZL</abbrev>.</p><fig id="F44" position="float" orientation="portrait"><object-id xmlns:xlink="http://www.w3.org/1999/xlink" content-type="doi" xlink:type="simple">10.3897/zookeys.895.38576.figure44</object-id><object-id xmlns:xlink="http://www.w3.org/1999/xlink" content-type="arpha" xlink:type="simple">8841EA19-7419-5F73-AD82-05838B8C3B36</object-id><label>Figure 44.</label><caption><p><italic><tp:taxon-name><tp:taxon-name-part taxon-name-part-type="genus" reg="Labiobaetis">Labiobaetis</tp:taxon-name-part> <tp:taxon-name-part taxon-name-part-type="species" reg="multus">multus</tp:taxon-name-part></tp:taxon-name></italic>, larva morphology: <bold>a</bold> Maxilla <bold>b</bold> Labial palp <bold>c</bold> Metanotum.</p></caption><graphic xmlns:xlink="http://www.w3.org/1999/xlink" xlink:href="zookeys-895-001-g044.jpg" position="float" orientation="portrait" xlink:type="simple" id="oo_361935.jpg"><uri content-type="original_file" xlink:type="simple">https://binary.pensoft.net/fig/361935</uri></graphic></fig></tp:treatment-sec><tp:treatment-sec><!--Section generated to contain objects referenced in tp:taxon-treatment.--><fig id="F51" position="float" orientation="portrait"><object-id xmlns:xlink="http://www.w3.org/1999/xlink" content-type="doi" xlink:type="simple">10.3897/zookeys.895.38576.figure51</object-id><object-id xmlns:xlink="http://www.w3.org/1999/xlink" content-type="arpha" xlink:type="simple">AC448211-1E42-5866-B62B-E91F31CDD18F</object-id><label>Figure 51.</label><caption><p>Habitus, larvae, dorsal view: <bold>a</bold><italic><tp:taxon-name><tp:taxon-name-part taxon-name-part-type="genus" reg="Labiobaetis">Labiobaetis</tp:taxon-name-part> <tp:taxon-name-part taxon-name-part-type="species" reg="multus">multus</tp:taxon-name-part></tp:taxon-name></italic><bold>b</bold><italic><tp:taxon-name><tp:taxon-name-part taxon-name-part-type="genus" reg="Labiobaetis">Labiobaetis</tp:taxon-name-part> <tp:taxon-name-part taxon-name-part-type="species" reg="jonasi">jonasi</tp:taxon-name-part></tp:taxon-name></italic> sp. nov. <bold>c</bold><italic><tp:taxon-name><tp:taxon-name-part taxon-name-part-type="genus" reg="Labiobaetis">Labiobaetis</tp:taxon-name-part> <tp:taxon-name-part taxon-name-part-type="species" reg="jonasi">jonasi</tp:taxon-name-part></tp:taxon-name></italic> sp. nov. <bold>d</bold><italic><tp:taxon-name><tp:taxon-name-part taxon-name-part-type="genus" reg="Labiobaetis">Labiobaetis</tp:taxon-name-part> <tp:taxon-name-part taxon-name-part-type="species" reg="paraoperosus">paraoperosus</tp:taxon-name-part></tp:taxon-name></italic> sp. nov.</p></caption><graphic xmlns:xlink="http://www.w3.org/1999/xlink" xlink:href="zookeys-895-001-g051.jpg" position="float" orientation="portrait" xlink:type="simple" id="oo_361942.jpg"><uri content-type="original_file" xlink:type="simple">https://binary.pensoft.net/fig/361942</uri></graphic></fig><fig id="F53" position="float" orientation="portrait"><object-id xmlns:xlink="http://www.w3.org/1999/xlink" content-type="doi" xlink:type="simple">10.3897/zookeys.895.38576.figure53</object-id><object-id xmlns:xlink="http://www.w3.org/1999/xlink" content-type="arpha" xlink:type="simple">B61A5CFE-B212-5CE0-933C-C5296236E0CF</object-id><label>Figure 53.</label><caption><p>Distribution of <italic><tp:taxon-name><tp:taxon-name-part taxon-name-part-type="genus" reg="Labiobaetis">Labiobaetis</tp:taxon-name-part></tp:taxon-name></italic> in Southeast Asia: <bold>a</bold> localities of all <italic><tp:taxon-name><tp:taxon-name-part taxon-name-part-type="genus" reg="Labiobaetis">Labiobaetis</tp:taxon-name-part></tp:taxon-name></italic> species <bold>b</bold><italic><tp:taxon-name><tp:taxon-name-part taxon-name-part-type="genus" reg="Labiobaetis">Labiobaetis</tp:taxon-name-part></tp:taxon-name></italic> species presently known.</p></caption><graphic xmlns:xlink="http://www.w3.org/1999/xlink" xlink:href="zookeys-895-001-g053.jpg" position="float" orientation="portrait" xlink:type="simple" id="oo_361944.jpg"><uri content-type="original_file" xlink:type="simple">https://binary.pensoft.net/fig/361944</uri></graphic></fig><fig id="F55" position="float" orientation="portrait"><object-id xmlns:xlink="http://www.w3.org/1999/xlink" content-type="doi" xlink:type="simple">10.3897/zookeys.895.38576.figure55</object-id><object-id xmlns:xlink="http://www.w3.org/1999/xlink" content-type="arpha" xlink:type="simple">BF500F8B-11B3-5849-8895-DDEC85E23EB0</object-id><label>Figure 55.</label><caption><p>Distribution of <italic><tp:taxon-name><tp:taxon-name-part taxon-name-part-type="genus" reg="Labiobaetis">Labiobaetis</tp:taxon-name-part></tp:taxon-name></italic> in Indonesia.</p></caption><graphic xmlns:xlink="http://www.w3.org/1999/xlink" xlink:href="zookeys-895-001-g055.jpg" position="float" orientation="portrait" xlink:type="simple" id="oo_361946.jpg"><uri content-type="original_file" xlink:type="simple">https://binary.pensoft.net/fig/361946</uri></graphic></fig></tp:treatment-sec></tp:taxon-treatment>
